# Supplementary material for: Kinetic trapping organizes actin filaments within liquid-like protein droplets
Source: Nat Commun. 2024 Apr 11;15:3139. doi: 10.1038/s41467-024-46726-6 (PMC11009352; doi:10.1038/s41467-024-46726-6)
Supplement: Supplementary file 9 — Source Data file [file 41467_2024_46726_MOESM9_ESM.xlsx]

## Sheet: Figure3B
Column1	Column2	Column3	Column4	Column5	Column6
kbind=0.0001	kunbind=0.0001
Time	Replicate1	Replicate2	Replicate3	Mean	Std
0.0	0.0048828125	0.0068359375	0.0078125	0.006510416666666667	0.0012179874305904756
1.0	0.0027343749999999	0.011328125	0.0066406249999999	0.0069010416666666005	0.0035132129070917194
2.0	0.00390625	0.0056640624999999	0.0062499999999999	0.0052734374999999336	0.0009959022487485449
3.0	0.003125	0.0048828125	0.0078125	0.0052734374999999995	0.0019334951048069658
4.0	0.00703125	0.0066406249999999	0.0056640624999999	0.006445312499999933	0.0005749844314015866
5.0	0.0060546875	0.0066406249999999	0.0072265624999999	0.006640624999999932	0.0004784159653872984
6.0	0.00703125	0.0076171874999999	0.0080078125	0.0075520833333332996	0.00040132903665162034
7.0	0.0062499999999999	0.005859375	0.0066406249999999	0.0062499999999999336	0.0003189439769248522
8.0	0.0062499999999999	0.007421875	0.0056640624999999	0.006445312499999933	0.0007307924583543298
9.0	0.0105468749999999	0.0080078125	0.0060546875	0.008203124999999966	0.0018391206890397405
10.0	0.0111328124999999	0.009375	0.003125	0.007877604166666633	0.0034363654219782616
11.0	0.01171875	0.012890625	0.0027343749999999	0.0091145833333333	0.004536784216193887
12.0	0.0064453125	0.012890625	0.0056640624999999	0.008333333333333299	0.003238237009230727
13.0	0.0130859374999999	0.0066406249999999	0.0060546875	0.008593749999999933	0.0031854504746679597
14.0	0.0144531249999999	0.008984375	0.007421875	0.010286458333333299	0.0030145408601015755
15.0	0.009375	0.0091796874999999	0.0095703124999999	0.009374999999999934	0.00015947198846244664
16.0	0.0095703124999999	0.0062499999999999	0.0134765624999999	0.009765624999999901	0.0029534625578681657
17.0	0.0150390624999999	0.0068359375	0.0046874999999999	0.0088541666666666	0.004460466961708484
18.0	0.0107421875	0.0082031249999999	0.0083984375	0.009114583333333301	0.0011536487725696456
19.0	0.0064453125	0.005078125	0.009375	0.006966145833333333	0.0017924348825437764
20.0	0.0064453125	0.0068359375	0.0119140625	0.0083984375	0.0024910320924100247
21.0	0.0068359375	0.0068359375	0.0142578125	0.009309895833333333	0.003498705427745938
22.0	0.007421875	0.0091796874999999	0.0130859374999999	0.009895833333333265	0.0023671430941012467
23.0	0.0101562499999999	0.0154296874999999	0.0126953125	0.0127604166666666	0.0021533639854871382
24.0	0.005859375	0.0076171874999999	0.01171875	0.008398437499999967	0.0024550400566360525
25.0	0.0099609375	0.0115234374999999	0.0103515625	0.010611979166666632	0.0006639348324990151
26.0	0.0095703124999999	0.0171875	0.0087890625	0.0118489583333333	0.003788368886972978
27.0	0.0144531249999999	0.0105468749999999	0.0064453125	0.010481770833333267	0.00326949987747124
28.0	0.0124999999999999	0.0087890625	0.005859375	0.009049479166666633	0.0027172704107693854
29.0	0.0126953125	0.0115234374999999	0.0111328124999999	0.0117838541666666	0.0006639348324991064
30.0	0.0083984375	0.01328125	0.009375	0.0103515625	0.0021096161127629755
31.0	0.0154296874999999	0.0083984375	0.0119140625	0.011914062499999966	0.0028704957923239957
32.0	0.0064453125	0.0046874999999999	0.0142578125	0.008463541666666633	0.004159539803375886
33.0	0.0158203125	0.007421875	0.009765625	0.011002604166666666	0.0035384578754430185
34.0	0.0080078125	0.0105468749999999	0.0173828124999999	0.011979166666666602	0.003959061405080897
35.0	0.0138671875	0.013671875	0.0121093749999999	0.013216145833333299	0.0007866566389059435
36.0	0.0130859374999999	0.005859375	0.012890625	0.010611979166666632	0.003361544438392055
37.0	0.0130859374999999	0.0087890625	0.0166015625	0.0128255208333333	0.003194751079787835
38.0	0.01171875	0.0076171874999999	0.0130859374999999	0.0108072916666666	0.002323771913746725
39.0	0.0083984375	0.0078125	0.0044921875	0.006901041666666667	0.001720031876773816
40.0	0.01171875	0.0048828125	0.01328125	0.009960937500000001	0.003646995722437739
41.0	0.0181640625	0.0123046875	0.0095703124999999	0.013346354166666635	0.003584869765087589
42.0	0.0052734374999999	0.009375	0.0078125	0.007486979166666633	0.0016902024721025398
43.0	0.0154296874999999	0.0062499999999999	0.0041015625	0.008593749999999933	0.004912669135394105
44.0	0.0087890625	0.0048828125	0.0107421875	0.008138020833333334	0.0024359748611809512
45.0	0.0160156249999999	0.0066406249999999	0.0091796874999999	0.010611979166666568	0.0039590614050809304
46.0	0.0101562499999999	0.0105468749999999	0.009765625	0.010156249999999934	0.0003189439769248522
47.0	0.009765625	0.008984375	0.0121093749999999	0.010286458333333299	0.0013278696649980752
48.0	0.013671875	0.0064453125	0.00546875	0.008528645833333334	0.003658599301621645
49.0	0.0056640624999999	0.0099609375	0.009375	0.008333333333333299	0.0019025571870055747
50.0	0.0158203125	0.003125	0.0099609375	0.009635416666666665	0.005187948388837639
51.0	0.0080078125	0.0111328124999999	0.009765625	0.009635416666666632	0.0012790939260669207
52.0	0.0166015625	0.016796875	0.0082031249999999	0.013867187499999968	0.004005890641384203
53.0	0.0205078125	0.0222656249999999	0.0140624999999999	0.018945312499999933	0.00352645900102888
54.0	0.0185546875	0.0183593749999999	0.0123046875	0.016406249999999966	0.002901338535827737
55.0	0.0169921874999999	0.0134765624999999	0.0076171874999999	0.012695312499999901	0.003866990209613932
56.0	0.0248046874999999	0.0189453124999999	0.0126953125	0.0188151041666666	0.0049444889442831685
57.0	0.012890625	0.00703125	0.0105468749999999	0.010156249999999966	0.002407974219909751
58.0	0.0111328124999999	0.0185546875	0.0123046875	0.013997395833333301	0.0032578114591658635
59.0	0.0189453124999999	0.01484375	0.013671875	0.015820312499999965	0.0022609056450761706
60.0	0.02265625	0.0101562499999999	0.0107421875	0.014518229166666632	0.005759419415259523
61.0	0.0197265625	0.0121093749999999	0.0044921875	0.012109374999999966	0.006219407550035413
62.0	0.011328125	0.0099609375	0.0107421875	0.010677083333333332	0.0005600472179064211
63.0	0.0169921874999999	0.019140625	0.009765625	0.015299479166666635	0.004010120727717303
64.0	0.0091796874999999	0.0123046875	0.00703125	0.0095052083333333	0.0021651418161869698
65.0	0.023046875	0.0140624999999999	0.0085937499999999	0.015234374999999934	0.005958365202420644
66.0	0.0189453124999999	0.0222656249999999	0.0115234374999999	0.0175781249999999	0.0044907719690053475
67.0	0.0177734375	0.0142578125	0.013671875	0.015234375	0.0018112536124015044
68.0	0.0130859374999999	0.0109375	0.0193359374999999	0.014453124999999933	0.003562334380287585
69.0	0.0185546875	0.0105468749999999	0.0236328125	0.01757812499999997	0.005386755102457752
70.0	0.0087890625	0.0144531249999999	0.0205078125	0.0145833333333333	0.004785045527347126
71.0	0.0109375	0.00703125	0.009765625	0.009244791666666667	0.0016366933710906942
72.0	0.007421875	0.01171875	0.0087890625	0.009309895833333333	0.0017924348825437766
73.0	0.012890625	0.0091796874999999	0.0060546875	0.009374999999999965	0.002794174965348301
74.0	0.0076171874999999	0.0109375	0.008984375	0.009179687499999966	0.0013625292666964149
75.0	0.0091796874999999	0.0085937499999999	0.0085937499999999	0.008789062499999901	0.00027621358640099496
76.0	0.012890625	0.0171875	0.00546875	0.011848958333333333	0.004840528722771122
77.0	0.0056640624999999	0.009765625	0.0087890625	0.008072916666666633	0.001749352713873015
78.0	0.0066406249999999	0.0048828125	0.0056640624999999	0.0057291666666666	0.000719099024556423
79.0	0.0140624999999999	0.0068359375	0.009765625	0.010221354166666634	0.0029677789895940923
80.0	0.0101562499999999	0.005078125	0.0099609375	0.008398437499999967	0.0023491690823787136
81.0	0.0085937499999999	0.0072265624999999	0.0095703124999999	0.008463541666666567	0.0009612515013172789
82.0	0.0142578125	0.0046874999999999	0.0103515625	0.009765624999999967	0.003928970382712181
83.0	0.0095703124999999	0.005859375	0.0169921874999999	0.0108072916666666	0.0046283522362437724
84.0	0.0091796874999999	0.003125	0.0115234374999999	0.007942708333333267	0.0035384578754429734
85.0	0.0115234374999999	0.005078125	0.0076171874999999	0.0080729166666666	0.002650947014518495
86.0	0.0150390624999999	0.0068359375	0.01484375	0.012239583333333299	0.003821786489958093
87.0	0.012890625	0.0109375	0.0144531249999999	0.012760416666666633	0.0014381980491128855
88.0	0.0115234374999999	0.008984375	0.0126953125	0.011067708333333301	0.0015488772465325842
89.0	0.0083984375	0.0095703124999999	0.0099609375	0.0093098958333333	0.0006639348324990474
90.0	0.0095703124999999	0.0140624999999999	0.0134765624999999	0.012369791666666567	0.0019939313582179106
91.0	0.0087890625	0.009765625	0.0076171874999999	0.0087239583333333	0.0008783032267729613
92.0	0.012890625	0.0076171874999999	0.0107421875	0.010416666666666633	0.0021651418161870075
93.0	0.0103515625	0.0083984375	0.008984375	0.009244791666666667	0.0008183466855453473
94.0	0.009375	0.0085937499999999	0.0085937499999999	0.0088541666666666	0.00036828478186804044
95.0	0.0124999999999999	0.009375	0.0087890625	0.010221354166666634	0.0016289057295828706
96.0	0.0140624999999999	0.009765625	0.0111328124999999	0.011653645833333268	0.0017924348825437413
97.0	0.01171875	0.007421875	0.007421875	0.008854166666666668	0.0020255663002739645
98.0	0.009375	0.009765625	0.015625	0.011588541666666667	0.0028586586458463734
99.0	0.0109375	0.0103515625	0.0162109375	0.012499999999999999	0.0026349096803187587
100.0	0.0078125	0.0085937499999999	0.0179687499999999	0.011458333333333267	0.0046145950902784505
101.0	0.009375	0.0134765624999999	0.0095703124999999	0.0108072916666666	0.0018891429854878536
102.0	0.0107421875	0.0107421875	0.0072265624999999	0.009570312499999968	0.001657281518406018
103.0	0.0080078125	0.0123046875	0.0109375	0.010416666666666666	0.0017924348825437766
104.0	0.0099609375	0.0099609375	0.01171875	0.010546874999999999	0.0008286407592029857
105.0	0.0105468749999999	0.0107421875	0.0087890625	0.010026041666666633	0.0008783032267728996
106.0	0.0103515625	0.0087890625	0.0083984375	0.0091796875	0.0008438464451051901
107.0	0.0130859374999999	0.0107421875	0.007421875	0.010416666666666635	0.0023237719137466735
108.0	0.0134765624999999	0.0099609375	0.0080078125	0.0104817708333333	0.0022627795829404207
109.0	0.0101562499999999	0.0062499999999999	0.0101562499999999	0.008854166666666566	0.0018414239093399675
110.0	0.0123046875	0.0087890625	0.009765625	0.010286458333333333	0.0014817456610339897
111.0	0.0080078125	0.007421875	0.009765625	0.0083984375	0.000995902248748591
112.0	0.0062499999999999	0.0123046875	0.0091796874999999	0.009244791666666599	0.0024722444721416463
113.0	0.008984375	0.0101562499999999	0.0109375	0.010026041666666633	0.0008026580733032468
114.0	0.0083984375	0.008984375	0.0146484375	0.010677083333333332	0.0028183412528533028
115.0	0.0105468749999999	0.0078125	0.0166015625	0.0116536458333333	0.0036724752021277327
116.0	0.009765625	0.0087890625	0.0107421875	0.009765625	0.0007973599423122325
117.0	0.0130859374999999	0.00703125	0.0142578125	0.0114583333333333	0.0031667673195352195
118.0	0.0107421875	0.0105468749999999	0.0123046875	0.011197916666666634	0.000786656638905924
119.0	0.0078125	0.0080078125	0.011328125	0.009049479166666666	0.0016132176684067537
120.0	0.0123046875	0.0068359375	0.0119140625	0.0103515625	0.0024910320924100247
121.0	0.0115234374999999	0.0099609375	0.011328125	0.010937499999999966	0.0006951222820332606
122.0	0.0169921874999999	0.0119140625	0.0115234374999999	0.013476562499999933	0.002491032092410005
123.0	0.0109375	0.0121093749999999	0.0142578125	0.0124348958333333	0.001374916151168164
124.0	0.0099609375	0.01171875	0.0142578125	0.011979166666666666	0.0017638303625187588
125.0	0.0146484375	0.0121093749999999	0.0146484375	0.0138020833333333	0.0011969255410710262
126.0	0.0111328124999999	0.011328125	0.013671875	0.012044270833333301	0.0011536487725696458
127.0	0.01328125	0.0130859374999999	0.0130859374999999	0.013151041666666599	9.207119546704548e-05
128.0	0.0099609375	0.011328125	0.0099609375	0.010416666666666666	0.0006444983682689887
129.0	0.011328125	0.0123046875	0.0099609375	0.011197916666666667	0.0009612515013172789
130.0	0.0115234374999999	0.0134765624999999	0.0130859374999999	0.012695312499999901	0.0008438464451051901
131.0	0.0138671875	0.0099609375	0.0140624999999999	0.0126302083333333	0.0018891429854878536
132.0	0.0103515625	0.0080078125	0.015625	0.011328125	0.0031854504746679866
133.0	0.0095703124999999	0.0101562499999999	0.0121093749999999	0.010611979166666568	0.0010855033854513714
134.0	0.0076171874999999	0.0099609375	0.0138671875	0.0104817708333333	0.0025779934730759914
135.0	0.0087890625	0.0095703124999999	0.0138671875	0.010742187499999967	0.002232607838474268
136.0	0.009765625	0.0115234374999999	0.0115234374999999	0.010937499999999933	0.0008286407592029383
137.0	0.01328125	0.0107421875	0.0138671875	0.012630208333333332	0.0013562934020833108
138.0	0.0095703124999999	0.01171875	0.012890625	0.011393229166666635	0.0013749161511681998
139.0	0.0091796874999999	0.0109375	0.012890625	0.011002604166666633	0.001515683167555094
140.0	0.0111328124999999	0.0078125	0.0171875	0.012044270833333301	0.0038812131668721126
141.0	0.0101562499999999	0.0105468749999999	0.0158203125	0.012174479166666599	0.002582921149072621
142.0	0.0099609375	0.0099609375	0.01484375	0.011588541666666665	0.002301779886674959
143.0	0.0095703124999999	0.0085937499999999	0.0115234374999999	0.009895833333333234	0.0012179874305904756
144.0	0.008984375	0.01171875	0.0130859374999999	0.011263020833333299	0.0017051824028266305
145.0	0.0082031249999999	0.0103515625	0.0130859374999999	0.010546874999999933	0.00199817828818005
146.0	0.009765625	0.0124999999999999	0.0189453124999999	0.0137369791666666	0.00384831164222175
147.0	0.0103515625	0.01171875	0.0144531249999999	0.012174479166666634	0.0017051824028266216
148.0	0.0109375	0.0146484375	0.0119140625	0.012499999999999999	0.0015706169377363048
149.0	0.0107421875	0.0179687499999999	0.0134765624999999	0.014062499999999934	0.0029791826012102634
150.0	0.0111328124999999	0.0142578125	0.0124999999999999	0.012630208333333268	0.001279093926067002
151.0	0.0123046875	0.0126953125	0.0140624999999999	0.013020833333333301	0.0007536352150253592
152.0	0.015625	0.0140624999999999	0.0111328124999999	0.013606770833333268	0.001862024693499397
153.0	0.01171875	0.0124999999999999	0.011328125	0.0118489583333333	0.0004871949722361459
154.0	0.0140624999999999	0.011328125	0.0119140625	0.0124348958333333	0.0011754863336762421
155.0	0.0130859374999999	0.0144531249999999	0.0130859374999999	0.013541666666666568	0.0006444983682689888
156.0	0.0150390624999999	0.0144531249999999	0.0142578125	0.014583333333333268	0.00033196741624949756
157.0	0.01328125	0.0111328124999999	0.016796875	0.013736979166666633	0.0023346902444064312
158.0	0.01328125	0.0107421875	0.0146484375	0.012890625000000001	0.001618463918575007
159.0	0.01328125	0.0124999999999999	0.0146484375	0.013476562499999968	0.0008879024542308866
160.0	0.012890625	0.0171875	0.0134765624999999	0.014518229166666632	0.0019025571870055476
161.0	0.0142578125	0.0142578125	0.0144531249999999	0.014322916666666635	9.207119546695144e-05
162.0	0.0126953125	0.0138671875	0.0142578125	0.013606770833333332	0.0006639348324990603
163.0	0.015625	0.0130859374999999	0.0140624999999999	0.014257812499999934	0.0010457277606907346
164.0	0.0142578125	0.013671875	0.0150390624999999	0.014322916666666635	0.0005600472179063783
165.0	0.0140624999999999	0.0123046875	0.015625	0.013997395833333301	0.0013562934020833097
166.0	0.0142578125	0.0160156249999999	0.015234375	0.015169270833333302	0.0007190990245564238
167.0	0.0140624999999999	0.0166015625	0.0138671875	0.014843749999999966	0.0012455160462050336
168.0	0.0150390624999999	0.013671875	0.0164062499999999	0.015039062499999934	0.0011163039192370846
169.0	0.013671875	0.0130859374999999	0.0179687499999999	0.014908854166666602	0.0021768559241276495
170.0	0.0146484375	0.015625	0.015234375	0.015169270833333333	0.00040132903665162604
171.0	0.0158203125	0.0150390624999999	0.015625	0.015494791666666632	0.0003319674162495759
172.0	0.0164062499999999	0.0173828124999999	0.0154296874999999	0.0164062499999999	0.0007973599423122325
173.0	0.0179687499999999	0.016796875	0.0177734375	0.0175130208333333	0.0005126307209642817
174.0	0.0166015625	0.015234375	0.0183593749999999	0.0167317708333333	0.0012790939260669176
175.0	0.016796875	0.0185546875	0.015625	0.016992187500000002	0.0012039871099548782
176.0	0.0183593749999999	0.0164062499999999	0.015625	0.016796874999999933	0.001149968862803071
177.0	0.0171875	0.0181640625	0.0189453124999999	0.0180989583333333	0.000719099024556423
178.0	0.0189453124999999	0.0189453124999999	0.0171875	0.018359374999999935	0.0008286407592029383
179.0	0.0177734375	0.0203124999999999	0.017578125	0.01855468749999997	0.0012455160462049655
180.0	0.0173828124999999	0.0199218749999999	0.0212890624999999	0.0195312499999999	0.0016184639185750072
181.0	0.0216796875	0.0208984374999999	0.0208984374999999	0.021158854166666602	0.00036828478186803963
182.0	0.0218749999999999	0.0220703125	0.0197265625	0.021223958333333303	0.0010618168248893094
183.0	0.020703125	0.02265625	0.020703125	0.021354166666666664	0.0009207119546699837
184.0	0.0208984374999999	0.0234375	0.0212890624999999	0.021874999999999933	0.0011163039192371718
185.0	0.0216796875	0.0248046874999999	0.0218749999999999	0.02278645833333327	0.0014293293229231615
186.0	0.0212890624999999	0.025	0.0216796875	0.022656249999999965	0.0016649364391334162
187.0	0.023046875	0.0228515624999999	0.023046875	0.022981770833333304	9.207119546704548e-05
188.0	0.0216796875	0.0238281249999999	0.02265625	0.022721354166666635	0.0008783032267728783
189.0	0.023046875	0.0234375	0.0228515624999999	0.023111979166666633	0.00024359748611813012
190.0	0.025390625	0.0257812499999999	0.0224609375	0.024544270833333298	0.0014817456610339624
191.0	0.024609375	0.0238281249999999	0.0222656249999999	0.023567708333333267	0.0009743899444724161
192.0	0.0234375	0.02734375	0.0240234375	0.02493489583333333	0.0017200318767738158
193.0	0.0238281249999999	0.0271484374999999	0.0240234375	0.024999999999999935	0.0015212658132223637
194.0	0.0259765625	0.0267578124999999	0.0267578124999999	0.02649739583333327	0.0003682847818679464
195.0	0.025	0.0277343749999999	0.0279296875	0.026888020833333304	0.0013374113661571492
196.0	0.0287109374999999	0.028515625	0.0296874999999999	0.028971354166666602	0.0005126307209642817
197.0	0.0294921875	0.0283203125	0.0281249999999999	0.0286458333333333	0.0006037512041338633
198.0	0.0287109374999999	0.0281249999999999	0.0310546874999999	0.0292968749999999	0.001265769667657785
199.0	0.02890625	0.0361328125	0.0298828125	0.031640625	0.003201377826339647
200.0	0.0316406249999999	0.0328125	0.0310546874999999	0.03183593749999993	0.0007307924583543305
201.0	0.0300781249999999	0.0300781249999999	0.0322265625	0.030794270833333266	0.0010127831501370293
202.0	0.0335937499999999	0.036328125	0.030859375	0.03359374999999997	0.0022326078384742516
203.0	0.033203125	0.0333984375	0.0349609374999999	0.03385416666666664	0.0007866566389058493
204.0	0.0320312499999999	0.0349609374999999	0.0337890625	0.03359374999999993	0.0012039871099548836
205.0	0.037109375	0.0345703124999999	0.034375	0.03535156249999997	0.0012455160462050323
206.0	0.02890625	0.0349609374999999	0.0359374999999999	0.0332682291666666	0.003110044508462501
207.0	0.0359374999999999	0.030859375	0.0398437499999999	0.03554687499999993	0.0036782413780795235
208.0	0.036328125	0.0369140624999999	0.036328125	0.03652343749999997	0.0002762135864009467
209.0	0.034765625	0.03828125	0.03828125	0.03710937500000001	0.0016572815184059714
210.0	0.03671875	0.0378906249999999	0.0376953125	0.037434895833333294	0.0005126307209642806
211.0	0.038671875	0.0388671874999999	0.0388671874999999	0.038802083333333265	9.207119546695062e-05
212.0	0.040625	0.038671875	0.0378906249999999	0.039062499999999965	0.0011499688628031394
213.0	0.03828125	0.040234375	0.0394531249999999	0.03932291666666663	0.0008026580733032466
214.0	0.0414062499999999	0.0419921875	0.0394531249999999	0.04095052083333326	0.001085503385451403
215.0	0.0400390625	0.0414062499999999	0.05078125	0.0440755208333333	0.004774404197213327
216.0	0.0417968749999999	0.0412109375	0.0421875	0.0417317708333333	0.0004013290366516205
217.0	0.0437499999999999	0.0457031249999999	0.0435546875	0.04433593749999993	0.0009700302360514922
218.0	0.0462890624999999	0.0404296874999999	0.0439453125	0.04355468749999993	0.002407974219909762
219.0	0.0453124999999999	0.044140625	0.0394531249999999	0.04296874999999994	0.0025315393353155862
220.0	0.0472656249999999	0.0470703125	0.044921875	0.046419270833333304	0.0010618168248893033
221.0	0.04609375	0.0423828124999999	0.0427734374999999	0.043749999999999935	0.001664936439133436
222.0	0.0515624999999999	0.040234375	0.042578125	0.04479166666666664	0.004882378452930337
223.0	0.051953125	0.0451171875	0.0437499999999999	0.046940104166666635	0.0035884150467502046
224.0	0.0564453124999999	0.0455078125	0.046875	0.04960937499999996	0.004865855974232973
225.0	0.0482421874999999	0.0470703125	0.044921875	0.04674479166666664	0.0013749161511681205
226.0	0.0556640625	0.0513671875	0.0447265624999999	0.05058593749999996	0.004499258474784156
227.0	0.05390625	0.046875	0.0462890624999999	0.04902343749999997	0.0034609463177088843
228.0	0.055859375	0.05234375	0.0482421874999999	0.05214843749999997	0.0031127690333026255
229.0	0.0615234375	0.0494140625	0.0501953124999999	0.053710937499999965	0.005533471187728087
230.0	0.06171875	0.0529296875	0.0505859374999999	0.05507812499999997	0.004792126619681788
231.0	0.0595703125	0.0498046875	0.0521484374999999	0.0538411458333333	0.004162595667485894
232.0	0.0642578124999999	0.06640625	0.0552734375	0.061979166666666634	0.004822105257068006
233.0	0.0652343749999999	0.05859375	0.0623046874999999	0.06204427083333327	0.0027172704107693854
234.0	0.078125	0.0658203124999999	0.0701171874999999	0.0713541666666666	0.005098949023229544
235.0	0.0703125	0.0560546874999999	0.0595703125	0.061979166666666634	0.006064829655123061
236.0	0.0708984375	0.0595703125	0.0625	0.06432291666666666	0.0048009632980694295
237.0	0.0703125	0.064453125	0.0669921875	0.06725260416666666	0.0023991570016521197
238.0	0.0681640624999999	0.0662109374999999	0.07421875	0.06953124999999993	0.0034091217347880787
239.0	0.0701171874999999	0.0623046874999999	0.0687499999999999	0.06705729166666656	0.0034066342322789387
240.0	0.073828125	0.0677734374999999	0.0716796874999999	0.07109374999999993	0.0025062990305885985
241.0	0.0787109375	0.0677734374999999	0.07734375	0.07460937499999996	0.004865855974233068
242.0	0.0863281249999999	0.065625	0.0847656249999999	0.07890624999999994	0.009412900818712355
243.0	0.07578125	0.0689453125	0.0765624999999999	0.07376302083333329	0.0034215321206955227
244.0	0.0787109375	0.0970703124999999	0.0748046875	0.0835286458333333	0.009707291051883183
245.0	0.08203125	0.0822265625	0.0876953124999999	0.08398437499999996	0.0026252402543822375
246.0	0.0958984375	0.0859375	0.0767578125	0.08619791666666665	0.00781629682044145
247.0	0.1119140625	0.0802734375	0.075390625	0.08919270833333333	0.016189614281031415
248.0	0.110546875	0.08203125	0.0941406249999999	0.09557291666666663	0.011685427159471136
249.0	0.1146484374999999	0.0796875	0.0880859375	0.09414062499999996	0.014901033929713661
250.0	0.1058593749999999	0.093359375	0.1019531249999999	0.10039062499999991	0.0052213379311883456
251.0	0.1083984375	0.1037109375	0.09140625	0.10117187499999998	0.00716560012806412
252.0	0.103125	0.0999999999999999	0.0884765625	0.0972005208333333	0.006299311761417634
253.0	0.0990234374999999	0.0847656249999999	0.0830078125	0.08893229166666661	0.0071715128282433755
254.0	0.10859375	0.0966796875	0.09296875	0.0994140625	0.006665471287686953
255.0	0.1101562499999999	0.103125	0.09140625	0.10156249999999996	0.007733980419227828
256.0	0.1140624999999999	0.1121093749999999	0.0999999999999999	0.10872395833333322	0.0062200890169251
257.0	0.130078125	0.1238281249999999	0.1023437499999999	0.11874999999999993	0.011878254762292201
258.0	0.1136718749999999	0.125	0.1126953124999999	0.11712239583333327	0.005584556331772795
259.0	0.1039062499999999	0.1291015625	0.1214843749999999	0.11816406249999993	0.010550491278179334
260.0	0.1003906249999999	0.138671875	0.1279296875	0.12233072916666664	0.016121926605391166
261.0	0.1171875	0.1531249999999999	0.13828125	0.1361979166666666	0.014745195486345864
262.0	0.1154296875	0.1472656249999999	0.1353515625	0.13268229166666665	0.013133303321765322
263.0	0.1306640624999999	0.1236328125	0.1419921874999999	0.13209635416666657	0.007563299860134133
264.0	0.1142578125	0.1150390624999999	0.1431640625	0.12415364583333328	0.013446177753568338
265.0	0.1078124999999999	0.1416015625	0.111328125	0.12024739583333328	0.015167733961845694
266.0	0.1107421874999999	0.1369140625	0.130078125	0.12591145833333328	0.011083398804435428
267.0	0.1123046875	0.1296874999999999	0.1330078125	0.12499999999999996	0.009078705428231703
268.0	0.1294921875	0.1458984374999999	0.1648437499999999	0.1467447916666666	0.014444617898013674
269.0	0.1218749999999999	0.1517578124999999	0.1634765624999999	0.1457031249999999	0.017515077907379186
270.0	0.1236328125	0.1624999999999999	0.1650390625	0.15039062499999997	0.01894900361379797
271.0	0.1126953124999999	0.1720703125	0.1806640625	0.15514322916666665	0.030219556104955587
272.0	0.1140624999999999	0.1826171875	0.1630859375	0.1532552083333333	0.028837692019495723
273.0	0.118359375	0.1630859375	0.1673828124999999	0.14960937499999996	0.022166606396280035
274.0	0.1244140624999999	0.16328125	0.1585937499999999	0.14876302083333326	0.017323336726341215
275.0	0.125	0.1751953124999999	0.14453125	0.14824218749999996	0.020659471469358242
276.0	0.1644531249999999	0.1720703125	0.157421875	0.16464843749999997	0.005981794074653733
277.0	0.1748046875	0.1673828124999999	0.1550781249999999	0.16575520833333326	0.008135155745655825
278.0	0.1878906249999999	0.191015625	0.1585937499999999	0.17916666666666659	0.01460308372411365
279.0	0.1876953125	0.1615234374999999	0.16171875	0.17031249999999998	0.012291763219077021
280.0	0.201171875	0.1732421874999999	0.1666015625	0.18033854166666663	0.014978769607480904
281.0	0.1800781249999999	0.1765624999999999	0.1746093749999999	0.17708333333333326	0.0022627795829404623
282.0	0.1744140625	0.196875	0.1947265624999999	0.18867187499999996	0.010119876774174613
283.0	0.1828125	0.2017578125	0.2001953125	0.194921875	0.008586348612010767
284.0	0.2068359374999999	0.177734375	0.1998046875	0.1947916666666666	0.012398199288389311
285.0	0.2271484375	0.1763671875	0.2113281249999999	0.20494791666666665	0.02121656792341269
286.0	0.1943359375	0.1880859375	0.202734375	0.19505208333333335	0.006001601394005996
287.0	0.2048828124999999	0.1556640624999999	0.19453125	0.1850260416666666	0.021187780707846333
288.0	0.2029296874999999	0.206640625	0.2099609375	0.2065104166666666	0.0028719720052230594
289.0	0.1898437499999999	0.1990234374999999	0.2212890625	0.20338541666666662	0.013202829652350825
290.0	0.1917968749999999	0.19140625	0.1994140625	0.19420572916666665	0.0036862988715864933
291.0	0.2251953125	0.2025390624999999	0.2064453124999999	0.21139322916666659	0.009888977888566465
292.0	0.2193359375	0.1892578124999999	0.21640625	0.2083333333333333	0.01354135366224801
293.0	0.2175781249999999	0.179296875	0.233984375	0.2102864583333333	0.022913707195269715
294.0	0.2310546875	0.200390625	0.2646484375	0.23203125	0.02624222897746549
295.0	0.2466796875	0.1896484375	0.24375	0.22669270833333333	0.02622154671756197
296.0	0.2529296875	0.1892578124999999	0.2130859375	0.21842447916666663	0.026266606643530758
297.0	0.2318359374999999	0.1804687499999999	0.249609375	0.22063802083333328	0.029316110583350662
298.0	0.2376953124999999	0.2130859375	0.2328124999999999	0.22786458333333326	0.01063850691208947
299.0	0.2302734374999999	0.2244140624999999	0.234375	0.22968749999999993	0.004087587800089169
300.0	0.2333984375	0.2443359375	0.2322265624999999	0.2366536458333333	0.005453226976919794
301.0	0.2425781249999999	0.2671875	0.2347656249999999	0.24817708333333324	0.013815588911146972
302.0	0.2330078125	0.2787109375	0.2462890625	0.25266927083333335	0.019195905856439942
303.0	0.2265625	0.2564453125	0.2435546874999999	0.24218749999999997	0.012237851717047303
304.0	0.2146484374999999	0.2607421875	0.2361328124999999	0.2371744791666666	0.018832104668162836
305.0	0.2166015624999999	0.258984375	0.262109375	0.24589843749999996	0.020755265513827587
306.0	0.20859375	0.296875	0.24375	0.24973958333333335	0.036288667714782376
307.0	0.2189453125	0.26484375	0.2373046875	0.24036458333333333	0.018862464722626426
308.0	0.2330078125	0.273046875	0.2595703124999999	0.2552083333333333	0.016634337541313993
309.0	0.223828125	0.271484375	0.2878906249999999	0.2610677083333333	0.027170832215150997
310.0	0.2130859375	0.2896484375	0.2998046875	0.26751302083333334	0.03870846508319883
311.0	0.2230468749999999	0.30859375	0.2587890625	0.26347656249999996	0.035081300315637394
312.0	0.2294921875	0.2826171875	0.2265625	0.24622395833333333	0.025761678440337842
313.0	0.2689453125	0.2748046875	0.248046875	0.26393229166666665	0.011484566915441035
314.0	0.26015625	0.257421875	0.273046875	0.2635416666666667	0.006813268464557887
315.0	0.2728515625	0.2767578125	0.2509765625	0.26686197916666665	0.01134532339103747
316.0	0.2751953124999999	0.294140625	0.2425781249999999	0.27063802083333327	0.02129553211456657
317.0	0.2603515625	0.3	0.276953125	0.2791015625	0.01625754156930265
318.0	0.2361328124999999	0.2771484374999999	0.2666015625	0.25996093749999993	0.017390491632462566
319.0	0.2458984374999999	0.2578125	0.2572265625	0.2536458333333333	0.005483456169074408
320.0	0.2521484375	0.27578125	0.28359375	0.27050781249999994	0.013368090785036547
321.0	0.24609375	0.2564453125	0.2845703125	0.2623697916666667	0.016257020134930456
322.0	0.247265625	0.24921875	0.312890625	0.26979166666666665	0.030485994941723736
323.0	0.253125	0.2681640625	0.3113281249999999	0.2775390625	0.024668723905536784
324.0	0.2820312499999999	0.276953125	0.282421875	0.28046875	0.0024910320924099905
325.0	0.2900390625	0.2955078125	0.270703125	0.28541666666666665	0.010640897140222011
326.0	0.3056640625	0.2664062499999999	0.292578125	0.2882161458333333	0.01632103156991242
327.0	0.2978515625	0.2818359375	0.284765625	0.28815104166666666	0.006962798553281305
328.0	0.2720703125	0.32265625	0.2837890625	0.2928385416666667	0.021620269395167518
329.0	0.2478515624999999	0.2976562499999999	0.2931640625	0.2795572916666666	0.022494219755695807
330.0	0.2330078125	0.2966796874999999	0.2849609374999999	0.2715494791666666	0.027669806980099625
331.0	0.2576171874999999	0.2638671875	0.270703125	0.2640624999999999	0.005344096449539393
332.0	0.28359375	0.266796875	0.2742187499999999	0.27486979166666664	0.006872730843956586
333.0	0.2644531249999999	0.265234375	0.2791015624999999	0.2695963541666666	0.006728760509220924
334.0	0.2978515625	0.30078125	0.3029296875	0.30052083333333335	0.002081297833742936
335.0	0.301953125	0.302734375	0.2578125	0.28750000000000003	0.020994655352861036
336.0	0.30390625	0.2884765625	0.30625	0.2995442708333333	0.007884326935104751
337.0	0.3152343749999999	0.2880859375	0.2917968749999999	0.2983723958333333	0.012019082614605024
338.0	0.2822265625	0.273046875	0.32421875	0.2931640625	0.022276473051800725
339.0	0.2859374999999999	0.26875	0.2990234375	0.2845703124999999	0.012396831739379182
340.0	0.309765625	0.2888671874999999	0.318359375	0.30566406249999994	0.012384517002823739
341.0	0.2916015625	0.26953125	0.289453125	0.2835286458333333	0.009936440124079134
342.0	0.3109375	0.2859374999999999	0.2783203125	0.2917317708333333	0.013931987438267191
343.0	0.2986328124999999	0.3103515624999999	0.2828125	0.2972656249999999	0.011284263145042361
344.0	0.3087890625	0.3078125	0.309765625	0.3087890625	0.0007973599423122325
345.0	0.3228515625	0.30078125	0.29921875	0.3076171875	0.010791199741547717
346.0	0.32265625	0.3068359375	0.2947265624999999	0.30807291666666664	0.011435746559392631
347.0	0.3033203125	0.3029296875	0.3046875	0.30364583333333334	0.0007536352150254057
348.0	0.2937499999999999	0.3076171875	0.328515625	0.3099609375	0.014289437671628472
349.0	0.3146484375	0.288671875	0.300390625	0.30123697916666664	0.01062176025464319
350.0	0.316796875	0.2943359375	0.3033203125	0.3048177083333333	0.009230567842987397
351.0	0.337109375	0.2736328125	0.304296875	0.3050130208333333	0.025919145373578607
352.0	0.3208984375	0.2736328125	0.3076171875	0.30071614583333334	0.01990356934026255
353.0	0.2986328124999999	0.2724609375	0.3035156249999999	0.2915364583333333	0.013634932728711639
354.0	0.3291015625	0.2708984375	0.3021484375	0.30071614583333334	0.023782900503025402
355.0	0.323828125	0.2662109375	0.3033203125	0.29778645833333334	0.023845373140380776
356.0	0.3109375	0.2763671875	0.2607421875	0.28268229166666664	0.020973042295926
357.0	0.325390625	0.2880859375	0.287109375	0.30019531250000003	0.017820236578276086
358.0	0.3146484375	0.327734375	0.285546875	0.3093098958333333	0.01763181422708306
359.0	0.3048828125	0.31015625	0.29453125	0.30319010416666664	0.006490202995094582
360.0	0.305078125	0.3037109375	0.305078125	0.30462239583333334	0.0006444983682689782
361.0	0.3216796875	0.3035156249999999	0.2939453125	0.3063802083333333	0.011502268397012377
362.0	0.2970703125	0.302734375	0.2900390625	0.29661458333333335	0.005192848073596164
363.0	0.3365234375	0.2826171875	0.301171875	0.3067708333333333	0.022360414398059626
364.0	0.32265625	0.2861328125	0.3076171875	0.30546875	0.014987821933660137
365.0	0.322265625	0.3078125	0.3464843749999999	0.3255208333333333	0.015954639136709976
366.0	0.3142578124999999	0.2888671874999999	0.326171875	0.30976562499999993	0.015557307795578105
367.0	0.33359375	0.288671875	0.31875	0.313671875	0.018687504354793247
368.0	0.3228515625	0.3064453124999999	0.3365234375	0.32194010416666663	0.012296245174820922
369.0	0.31796875	0.3181640624999999	0.3009765625	0.3123697916666666	0.008056624184537084
370.0	0.341015625	0.3302734375	0.323828125	0.3317057291666667	0.007089482050958862
371.0	0.334375	0.326171875	0.2953125	0.31861979166666665	0.016817554292419344
372.0	0.3482421875	0.3357421874999999	0.3152343749999999	0.3330729166666666	0.013606926584036871
373.0	0.323828125	0.3380859375	0.3054687499999999	0.3224609375	0.013350958301376916
374.0	0.3386718749999999	0.3033203125	0.3249999999999999	0.3223307291666666	0.014555113600475317
375.0	0.3240234374999999	0.3	0.3542968749999999	0.3261067708333332	0.0222155031006838
376.0	0.3484374999999999	0.3208984375	0.346875	0.3387369791666666	0.01262987274038686
377.0	0.3193359375	0.3386718749999999	0.34296875	0.3336588541666667	0.010278626369692725
378.0	0.3205078125	0.348046875	0.3380859375	0.33554687499999997	0.011385227845148177
379.0	0.33046875	0.33125	0.3308593749999999	0.33085937499999996	0.0003189439769248975
380.0	0.330078125	0.346875	0.31484375	0.33059895833333336	0.013081888106881679
381.0	0.3404296875	0.31015625	0.32421875	0.32493489583333335	0.01236944900841187
382.0	0.3525390625	0.2873046875	0.340234375	0.32669270833333336	0.028300924278116073
383.0	0.322265625	0.3021484375	0.3287109375	0.3177083333333333	0.011312773961730242
384.0	0.3224609375	0.3283203125	0.340234375	0.33033854166666665	0.007394985096603845
385.0	0.305078125	0.3302734375	0.3523437499999999	0.32923177083333327	0.019310163623395975
386.0	0.3330078125	0.3515625	0.3406249999999999	0.34173177083333334	0.007615239690419127
387.0	0.344140625	0.3419921875	0.33515625	0.34042968749999997	0.003830648615457197
388.0	0.3249999999999999	0.33359375	0.332421875	0.3303385416666666	0.003805114374011106
389.0	0.3580078125	0.3406249999999999	0.34140625	0.3466796875	0.008016541228499336
390.0	0.3542968749999999	0.3494140624999999	0.325390625	0.3430338541666666	0.012633899267398949
391.0	0.35546875	0.370703125	0.3236328125	0.3499348958333333	0.019610732370573102
392.0	0.3517578125	0.3314453125	0.345703125	0.34296875	0.008514967960126407
393.0	0.3587890625	0.3294921875	0.34140625	0.3432291666666667	0.012029657519968847
394.0	0.351171875	0.3396484374999999	0.3193359375	0.33671874999999996	0.01316102910772859
395.0	0.3431640625	0.3345703125	0.332421875	0.33671875	0.004641155448078539
396.0	0.32421875	0.3367187499999999	0.3380859375	0.3330078125	0.006239819182033954
397.0	0.3298828124999999	0.33359375	0.328125	0.33053385416666664	0.0022795757031265295
398.0	0.3464843749999999	0.365625	0.3451171875	0.3524088541666666	0.009361879563100209
399.0	0.3443359375	0.3515625	0.3580078125	0.35130208333333335	0.005584556331772745
400.0	0.3234375	0.3494140624999999	0.32734375	0.3333984374999999	0.011436487816665054
401.0	0.3464843749999999	0.36875	0.339453125	0.3515625	0.012487787002457658
402.0	0.3474609374999999	0.3521484375	0.35703125	0.3522135416666667	0.003907334918782252
403.0	0.36171875	0.3521484375	0.3482421875	0.3540364583333333	0.005661442761018122
404.0	0.355078125	0.33984375	0.3529296875	0.3492838541666667	0.006732538943122405
405.0	0.3515625	0.3451171875	0.33046875	0.34238281249999997	0.008825877756011728
406.0	0.3679687499999999	0.3666015625	0.33515625	0.35657552083333327	0.01515599271330873
407.0	0.3552734374999999	0.3673828125	0.355078125	0.3592447916666666	0.005755002117346254
408.0	0.3623046875	0.3576171875	0.3375	0.3524739583333334	0.010759731570034688
409.0	0.3400390625	0.345703125	0.34140625	0.3423828125000001	0.002413249087610761
410.0	0.35078125	0.36328125	0.326171875	0.34674479166666666	0.015416358738478818
411.0	0.3232421875	0.3576171875	0.3240234374999999	0.3349609375	0.016023562565536643
412.0	0.353125	0.387890625	0.3587890625	0.3666015624999999	0.015230201084197934
413.0	0.33515625	0.3609375	0.344140625	0.3467447916666666	0.010685019916108684
414.0	0.3322265625	0.3658203125	0.3455078124999999	0.3478515625	0.013814361676952982
415.0	0.3140625	0.37109375	0.3359375	0.3403645833333333	0.02349241252363314
416.0	0.3314453125	0.3712890625	0.3646484375	0.3557942708333333	0.017429444512786565
417.0	0.368359375	0.3509765625	0.3419921875	0.35377604166666665	0.010944860494572772
418.0	0.3615234375	0.355859375	0.34140625	0.3529296874999999	0.008470049581251216
419.0	0.3367187499999999	0.3515625	0.3048828125	0.3310546875	0.019473221087386364
420.0	0.378515625	0.3367187499999999	0.3119140625	0.3423828124999999	0.02748336751398663
421.0	0.36640625	0.3328124999999999	0.3152343749999999	0.3381510416666666	0.02122915005519472
422.0	0.3892578125	0.341796875	0.3154296875	0.348828125	0.03054752436969628
423.0	0.3435546874999999	0.3542968749999999	0.3390625	0.3456380208333332	0.006391491935559803
424.0	0.3564453125	0.365625	0.3240234374999999	0.3486979166666666	0.01784543092333192
425.0	0.3642578125	0.3890625	0.33828125	0.36386718749999997	0.020733198479871096
426.0	0.3445312499999999	0.3660156249999999	0.3427734375	0.3511067708333333	0.010566548651869533
427.0	0.35	0.3673828125	0.365625	0.3610026041666667	0.007813042515885521
428.0	0.3310546875	0.3681640625	0.379296875	0.3595052083333334	0.020624564323576053
429.0	0.33984375	0.3582031249999999	0.3484374999999999	0.348828125	0.007500271262455516
430.0	0.3771484375	0.35859375	0.3509765625	0.36223958333333334	0.010991233954830842
431.0	0.3994140625	0.3578125	0.3865234374999999	0.3812499999999999	0.017388297940667957
432.0	0.4134765625	0.3503906249999999	0.3458984375	0.36992187499999996	0.030852369326096418
433.0	0.3777343749999999	0.3353515625	0.3388671875	0.3506510416666666	0.0192045153218106
434.0	0.3738281249999999	0.373046875	0.355078125	0.3673177083333334	0.008660567264747824
435.0	0.380078125	0.4011718749999999	0.351171875	0.3774739583333333	0.020495304552032242
436.0	0.3814453125	0.374609375	0.349609375	0.36855468750000003	0.01368396043227177
437.0	0.367578125	0.380859375	0.39765625	0.38203125	0.01230727072751781
438.0	0.3908203125	0.3841796875	0.3621093749999999	0.37903645833333327	0.012272437620615992
439.0	0.3845703124999999	0.408203125	0.359375	0.38404947916666665	0.01993740033663265
440.0	0.3861328125	0.358984375	0.36875	0.3712890625	0.011227779342833281
441.0	0.372265625	0.3544921875	0.3835937499999999	0.3701171875	0.011977397401046825
442.0	0.3992187499999999	0.3552734374999999	0.387109375	0.3805338541666666	0.018533316457178137
443.0	0.4148437499999999	0.3759765625	0.3638671875	0.3848958333333334	0.021745766258099698
444.0	0.387109375	0.3642578125	0.3671875	0.3728515625	0.010152493295599228
445.0	0.41796875	0.384375	0.3541015625	0.38548177083333335	0.026085412475790326
446.0	0.402734375	0.3933593749999999	0.369140625	0.3884114583333333	0.014153831501772055
447.0	0.3849609375	0.378515625	0.3777343749999999	0.3804036458333333	0.003238237009230718
448.0	0.4013671875	0.3738281249999999	0.3634765625	0.3795572916666667	0.015990463381726213
449.0	0.3992187499999999	0.38984375	0.3853515625	0.3914713541666666	0.005777054831114277
450.0	0.395703125	0.3890625	0.413671875	0.3994791666666666	0.01039548627927714
451.0	0.4089843749999999	0.378515625	0.3794921875	0.3889973958333333	0.014138550626700854
452.0	0.4169921875	0.3757812499999999	0.387109375	0.3932942708333333	0.01738342207888724
453.0	0.4015625	0.355078125	0.3796874999999999	0.3787760416666666	0.01898810762916634
454.0	0.4140625	0.3736328125	0.3876953125	0.391796875	0.01675822224149424
455.0	0.415234375	0.3767578124999999	0.390234375	0.3940755208333333	0.015941084581228122
456.0	0.4109374999999999	0.3646484375	0.372265625	0.38261718749999996	0.02026549549399634
457.0	0.4099609374999999	0.38125	0.391015625	0.3940755208333333	0.011919219910585964
458.0	0.384765625	0.372265625	0.3677734375	0.3749348958333334	0.007189221751810227
459.0	0.3992187499999999	0.3724609375	0.367578125	0.3797526041666666	0.013908237120042402
460.0	0.3914062499999999	0.376953125	0.3748046874999999	0.3810546875	0.007372022814506471
461.0	0.4041015624999999	0.4187499999999999	0.39609375	0.4063151041666666	0.009380875618269894
462.0	0.4009765625	0.4029296875	0.3841796875	0.3960286458333333	0.00841633469332935
463.0	0.3962890624999999	0.3921875	0.3582031249999999	0.3822265624999999	0.017069463294094468
464.0	0.384375	0.4050781249999999	0.369140625	0.38619791666666664	0.014727938200185081
465.0	0.4001953124999999	0.39453125	0.3916015625	0.39544270833333334	0.0035670905030735817
466.0	0.3853515625	0.4134765625	0.3718749999999999	0.39023437499999997	0.017331164493343005
467.0	0.3822265625	0.380078125	0.4046875	0.3889973958333333	0.011129195014120578
468.0	0.374609375	0.391015625	0.3966796875	0.38743489583333335	0.00935916269352042
469.0	0.370703125	0.4078125	0.3916015625	0.39003906250000003	0.015190073138076202
470.0	0.3634765625	0.4044921875	0.4107421875	0.3929036458333333	0.020963946036472694
471.0	0.3830078125	0.39375	0.4005859375	0.3924479166666666	0.007235062099900023
472.0	0.39609375	0.402734375	0.3720703125	0.3902994791666667	0.013171974367787831
473.0	0.3982421874999999	0.394921875	0.3771484375	0.39010416666666664	0.00926082456567903
474.0	0.40390625	0.4130859375	0.411328125	0.40944010416666665	0.003978285447253162
475.0	0.4271484375	0.3718749999999999	0.3765625	0.3918619791666666	0.025024571529399565
476.0	0.4025390625	0.366796875	0.4068359375	0.3920572916666667	0.017947743986763614
477.0	0.394921875	0.34765625	0.4207031249999999	0.3877604166666666	0.030248155325699393
478.0	0.4048828125	0.3914062499999999	0.4201171875	0.40546875	0.011728511559376932
479.0	0.3888671875	0.3833984375	0.4048828125	0.3923828125	0.009116443262611617
480.0	0.4001953124999999	0.3955078125	0.399609375	0.3984375	0.002085366846099835
481.0	0.419140625	0.3935546875	0.392578125	0.40175781250000003	0.012297968569014927
482.0	0.4128906249999999	0.4076171875	0.4076171875	0.409375	0.0024859222776089196
483.0	0.41328125	0.4240234375	0.396875	0.41139322916666665	0.011163418881124702
484.0	0.4154296875	0.3986328125	0.423046875	0.41236979166666665	0.010199144860284923
485.0	0.4095703125	0.4111328125	0.428125	0.41627604166666665	0.008402726214402164
486.0	0.4185546875	0.4246093749999999	0.425390625	0.4228515625	0.003055043803815098
487.0	0.3974609375	0.3855468749999999	0.4275390624999999	0.403515625	0.017669755389757204
488.0	0.4333984374999999	0.3943359374999999	0.4041015624999999	0.41061197916666653	0.01659837081247651
489.0	0.440625	0.4009765625	0.437109375	0.4262369791666667	0.017919382288746528
490.0	0.4244140625	0.4083984375	0.427734375	0.42018229166666665	0.008441979745705971
491.0	0.430078125	0.4138671874999999	0.409375	0.41777343749999996	0.008891904107605654
492.0	0.44140625	0.4041015624999999	0.411328125	0.4189453125	0.016153969304287266
493.0	0.43125	0.4083984375	0.4099609374999999	0.4165364583333333	0.01042358168913332
494.0	0.4148437499999999	0.41796875	0.4363281249999999	0.423046875	0.009477521033894694
495.0	0.4412109374999999	0.426171875	0.417578125	0.4283203124999999	0.0097669269965393
496.0	0.4519531249999999	0.4255859374999999	0.4330078125	0.43684895833333326	0.011101739958214937
497.0	0.43984375	0.4345703125	0.418359375	0.43092447916666665	0.009141978918009297
498.0	0.4466796875	0.4130859375	0.433203125	0.4309895833333333	0.013803618723561268
499.0	0.457421875	0.4115234375	0.41171875	0.4268880208333334	0.02159084257189629
500.0	0.4421874999999999	0.4005859375	0.417578125	0.4201171875	0.01707840018648369
501.0	0.4271484375	0.4107421875	0.4050781249999999	0.41432291666666665	0.009359162693520457
502.0	0.4146484375	0.4275390624999999	0.4044921875	0.4155598958333333	0.009430895292829033
503.0	0.4259765625	0.423828125	0.3884765624999999	0.4127604166666667	0.017193664061969732
504.0	0.4376953125	0.433984375	0.407421875	0.42636718749999997	0.013481750963783566
505.0	0.4546875	0.4275390624999999	0.4384765625	0.44023437499999996	0.011152782709910573
506.0	0.453125	0.421484375	0.450390625	0.44166666666666665	0.014314628283658126
507.0	0.4453125	0.4363281249999999	0.4267578125	0.43613281249999997	0.007576178336741035
508.0	0.4193359375	0.4390625	0.425390625	0.4279296875	0.008251038148854629
509.0	0.429296875	0.4380859375	0.409375	0.4255859375	0.01201132176681392
510.0	0.4259765625	0.4349609375	0.4310546875	0.4306640625	0.0036782413780795616
511.0	0.421484375	0.4134765625	0.437890625	0.4242838541666667	0.010161673898917997
512.0	0.41171875	0.4402343749999999	0.4267578125	0.42623697916666664	0.011647279161703756
513.0	0.4201171875	0.4318359375	0.3992187499999999	0.4170572916666666	0.013490551063260997
514.0	0.4546875	0.4609375	0.4052734375	0.4402994791666666	0.024898237168205335
515.0	0.4521484375	0.4630859375	0.4068359375	0.4406901041666667	0.024351395265751984
516.0	0.4693359375	0.4375	0.416015625	0.4409505208333333	0.021904238582069985
517.0	0.4421874999999999	0.440625	0.4302734375	0.4376953125	0.005286682825693134
518.0	0.44375	0.437890625	0.451171875	0.44427083333333334	0.0054345408215388654
519.0	0.451171875	0.454296875	0.4246093749999999	0.443359375	0.01331949151306715
520.0	0.4658203125	0.451171875	0.4539062499999999	0.45696614583333334	0.006359580813281637
521.0	0.448828125	0.45234375	0.4498046875	0.4503255208333334	0.0014817456610339748
522.0	0.4662109375	0.4666015624999999	0.4568359374999999	0.46321614583333326	0.004514306203999944
523.0	0.4681640625	0.4458984375	0.4564453125	0.4568359375	0.009094099005330307
524.0	0.4751953125	0.453125	0.4728515625	0.46705729166666665	0.009897974686080217
525.0	0.4697265625	0.44765625	0.4384765625	0.451953125	0.013114571439794715
526.0	0.4869140625	0.466796875	0.4228515625	0.4588541666666666	0.02674965343468712
527.0	0.444921875	0.466015625	0.41953125	0.4434895833333334	0.01900417277598015
528.0	0.471875	0.4712890625	0.4419921875	0.46171875	0.013950837053459814
529.0	0.448828125	0.4845703125	0.4431640624999999	0.4588541666666666	0.018330494053933336
530.0	0.4744140624999999	0.4630859375	0.4400390625	0.4591796875	0.014302779404644236
531.0	0.453515625	0.48359375	0.4388671875	0.4586588541666667	0.018618198139853024
532.0	0.4587890624999999	0.45546875	0.4578124999999999	0.45735677083333326	0.0013932900103536562
533.0	0.4441406249999999	0.4845703125	0.4714843749999999	0.4667317708333332	0.01684399680619535
534.0	0.43984375	0.4763671874999999	0.4673828125	0.4611979166666666	0.015538770308618133
535.0	0.453125	0.4558593749999999	0.4884765625	0.4658203125	0.016059233059874143
536.0	0.441015625	0.4517578125	0.47265625	0.45514322916666666	0.01313717554887311
537.0	0.4318359375	0.4517578125	0.4888671875	0.4574869791666667	0.023632722824669175
538.0	0.453515625	0.4603515625	0.4919921874999999	0.4686197916666666	0.01676075128822269
539.0	0.466796875	0.4630859375	0.4845703125	0.471484375	0.009376356238705105
540.0	0.4626953124999999	0.469921875	0.477734375	0.4701171874999999	0.006141224657955416
541.0	0.4544921875	0.461328125	0.4724609374999999	0.4627604166666666	0.007405294894169816
542.0	0.4615234375	0.4736328125	0.4869140625	0.47402343750000003	0.010369358719825285
543.0	0.4654296875	0.4642578125	0.5001953125	0.47662760416666666	0.016671752153822134
544.0	0.464453125	0.4701171875	0.4929687499999999	0.47584635416666665	0.012326197854055611
545.0	0.4654296875	0.4773437499999999	0.4986328125	0.48046875	0.013734047623610617
546.0	0.4832031249999999	0.4826171875	0.4919921874999999	0.4859374999999999	0.004287987968769537
547.0	0.46640625	0.4775390625	0.49765625	0.48053385416666666	0.01293231631340785
548.0	0.504296875	0.4755859375	0.4962890625	0.4920572916666666	0.012097118012750372
549.0	0.49765625	0.4931640625	0.4890624999999999	0.49329427083333327	0.00350959165936035
550.0	0.4955078125	0.469921875	0.4714843749999999	0.47897135416666664	0.011710428179477542
551.0	0.506640625	0.4857421875	0.492578125	0.4949869791666666	0.008700119013843117
552.0	0.4798828125	0.4837890625	0.4873046875	0.48365885416666665	0.003031366335110117
553.0	0.487890625	0.4828125	0.48671875	0.4858072916666667	0.0021710067709027575
554.0	0.4609375	0.487890625	0.486328125	0.4783854166666666	0.01235401955013586
555.0	0.4666015624999999	0.502734375	0.4671875	0.4788411458333333	0.016896757690882887
556.0	0.46640625	0.4857421875	0.4921875	0.4814453125	0.010954924736234484
557.0	0.46328125	0.4851562499999999	0.492578125	0.4803385416666666	0.0124360887843997
558.0	0.46796875	0.5015625	0.5041015625	0.4912109375	0.016467365088432634
559.0	0.4744140624999999	0.5201171875	0.4955078125	0.4966796874999999	0.01867661419981555
560.0	0.4818359375	0.501953125	0.487890625	0.4905598958333333	0.008426903872471083
561.0	0.4765625	0.4798828125	0.4888671875	0.4817708333333333	0.005197743139638574
562.0	0.4869140625	0.4744140624999999	0.4798828125	0.4804036458333332	0.005116375704267887
563.0	0.4865234375	0.50390625	0.480859375	0.4904296875	0.009805906506226456
564.0	0.5044921875	0.507421875	0.466015625	0.4926432291666667	0.018866509038583477
565.0	0.5169921875	0.4884765625	0.49453125	0.5	0.01226691042892847
566.0	0.5041015625	0.483984375	0.48359375	0.4905598958333333	0.009576732186432912
567.0	0.4921875	0.492578125	0.4728515625	0.4858723958333333	0.009208500511067282
568.0	0.4765625	0.4865234375	0.5017578125	0.48828125	0.010360771257714703
569.0	0.504296875	0.5025390625	0.4828125	0.4965494791666667	0.009739983698321911
570.0	0.4880859374999999	0.4947265625	0.5064453125	0.4964192708333333	0.0075901518967654985
571.0	0.4943359375	0.4828125	0.48828125	0.4884765625	0.004706450409356206
572.0	0.4916015625	0.4873046875	0.5076171875	0.4955078124999999	0.008740461691061656
573.0	0.4841796874999999	0.4681640625	0.4845703125	0.47897135416666664	0.007643572979916221
574.0	0.4955078125	0.490234375	0.49453125	0.49342447916666665	0.0022907046986665497
575.0	0.508203125	0.485546875	0.490625	0.4947916666666667	0.009707291051883227
576.0	0.503125	0.5150390625	0.4880859374999999	0.5020833333333333	0.011028192323910592
577.0	0.4966796875	0.5138671875	0.5109375	0.5071614583333334	0.0075076142266280715
578.0	0.4833984375	0.513671875	0.5224609375	0.5065104166666666	0.016731897494656766
579.0	0.4759765625	0.50703125	0.518359375	0.5004557291666667	0.017916543649650354
580.0	0.4724609374999999	0.4974609375	0.4923828125	0.48743489583333327	0.010789235669722223
581.0	0.49453125	0.507421875	0.495703125	0.49921875	0.005820181416309129
582.0	0.4984375	0.5244140625	0.508984375	0.5106119791666667	0.01066715430098752
583.0	0.49921875	0.5048828125	0.4939453124999999	0.4993489583333333	0.004466164814099649
584.0	0.490234375	0.513671875	0.5033203125	0.5024088541666667	0.009590000652851979
585.0	0.5017578125	0.4884765625	0.5123046875	0.5008463541666667	0.009749117993403597
586.0	0.49609375	0.4984375	0.4921875	0.4955729166666667	0.0025779934730759462
587.0	0.490625	0.494140625	0.510546875	0.4984374999999999	0.008682074519880014
588.0	0.49921875	0.473828125	0.499609375	0.4908854166666667	0.012062380810435909
589.0	0.485546875	0.4921875	0.516015625	0.4979166666666666	0.013081888106881668
590.0	0.5107421875	0.51171875	0.521875	0.5147786458333333	0.005033693171895226
591.0	0.5123046875	0.528515625	0.516796875	0.5192057291666667	0.00683376701653523
592.0	0.503515625	0.518359375	0.5095703125	0.5104817708333333	0.006094111679081517
593.0	0.5224609375	0.5267578125	0.5220703125	0.5237630208333334	0.0021236336497786413
594.0	0.5146484375	0.543359375	0.51015625	0.5227213541666668	0.014708067289113013
595.0	0.50078125	0.515234375	0.49453125	0.503515625	0.008670349903430486
596.0	0.5177734375	0.5083984375	0.52890625	0.5183593750000001	0.008382524896044895
597.0	0.538671875	0.484765625	0.5142578125	0.5125651041666667	0.022039659607049716
598.0	0.551171875	0.4988281249999999	0.5203125	0.5234374999999999	0.02148319125526787
599.0	0.5443359375	0.4988281249999999	0.505859375	0.5163411458333332	0.020002348020264658
600.0	0.5583984375	0.4986328125	0.49921875	0.51875	0.028036699494674584
kbind=0.0001	kunbind=0.001
Time	Replicate1	Replicate2	Replicate3	Mean	Std
0.0	0.005859375	0.0068359375	0.0041015625	0.005598958333333333	0.0011313897914702322
1.0	0.0037109374999999	0.0052734374999999	0.0066406249999999	0.005208333333333233	0.001196925541070979
2.0	0.003515625	0.0025390625	0.00546875	0.0038411458333333336	0.0012179874305904756
3.0	0.0068359375	0.0044921875	0.0066406249999999	0.005989583333333301	0.0010618168248893087
4.0	0.0033203124999999	0.0052734374999999	0.0029296875	0.0038411458333332663	0.0010252614419285916
5.0	0.0087890625	0.0042968749999999	0.0048828125	0.005989583333333301	0.001993931358217939
6.0	0.003515625	0.0064453125	0.0052734374999999	0.005078124999999966	0.0012039871099548726
7.0	0.00703125	0.005859375	0.0060546875	0.006315104166666666	0.0005126307209643106
8.0	0.0066406249999999	0.005859375	0.0080078125	0.006835937499999966	0.0008879024542308571
9.0	0.007421875	0.0042968749999999	0.0080078125	0.0065755208333332996	0.0016289057295829636
10.0	0.0095703124999999	0.0041015625	0.0095703124999999	0.007747395833333267	0.0025779934730759077
11.0	0.0095703124999999	0.00546875	0.0087890625	0.0079427083333333	0.0017781901411129464
12.0	0.0107421875	0.0052734374999999	0.0146484375	0.010221354166666634	0.003845006005269158
13.0	0.0083984375	0.0052734374999999	0.0162109375	0.009960937499999966	0.004599875451212455
14.0	0.00546875	0.0068359375	0.0083984375	0.0069010416666666664	0.001196925541070979
15.0	0.0060546875	0.0042968749999999	0.0105468749999999	0.006966145833333267	0.002631690485860371
16.0	0.0119140625	0.005078125	0.0099609375	0.008984375	0.002874922157007762
17.0	0.009765625	0.0072265624999999	0.00546875	0.007486979166666634	0.0017638303625187636
18.0	0.013671875	0.0082031249999999	0.0046874999999999	0.0088541666666666	0.0036966326996298324
19.0	0.0164062499999999	0.0115234374999999	0.0042968749999999	0.010742187499999901	0.004974401430961737
20.0	0.0105468749999999	0.0076171874999999	0.0033203124999999	0.007161458333333234	0.0029677789895941357
21.0	0.009375	0.007421875	0.0078125	0.008203125	0.0008438464451051901
22.0	0.016796875	0.0064453125	0.008984375	0.0107421875	0.004405007766676373
23.0	0.0160156249999999	0.012890625	0.0087890625	0.012565104166666632	0.0029591974420217094
24.0	0.01171875	0.0099609375	0.007421875	0.009700520833333332	0.0017638303625187588
25.0	0.0072265624999999	0.0119140625	0.00546875	0.008203124999999966	0.0027203883353875353
26.0	0.0107421875	0.0142578125	0.0076171874999999	0.0108723958333333	0.002712586804166662
27.0	0.01875	0.016796875	0.0115234374999999	0.015690104166666632	0.003052267752534171
28.0	0.0134765624999999	0.009375	0.011328125	0.011393229166666635	0.0016750885846703503
29.0	0.0121093749999999	0.0144531249999999	0.0166015625	0.014388020833333267	0.0018345055733861562
30.0	0.013671875	0.0183593749999999	0.0080078125	0.013346354166666635	0.00423227160498564
31.0	0.0140624999999999	0.0095703124999999	0.0123046875	0.011979166666666602	0.0018483163498149002
32.0	0.012890625	0.0146484375	0.0083984375	0.011979166666666666	0.0026316904858603826
33.0	0.0082031249999999	0.0171875	0.0062499999999999	0.010546874999999935	0.0047628492599406415
34.0	0.0123046875	0.0150390624999999	0.0056640624999999	0.011002604166666602	0.0039365147025601606
35.0	0.0121093749999999	0.0185546875	0.00546875	0.012044270833333301	0.005342509958054334
36.0	0.009765625	0.00703125	0.008984375	0.008593749999999999	0.001149968862803105
37.0	0.013671875	0.0103515625	0.0082031249999999	0.010742187499999967	0.0022496292373920946
38.0	0.0087890625	0.0109375	0.0130859374999999	0.010937499999999966	0.0017541918730868704
39.0	0.0183593749999999	0.009375	0.01484375	0.014192708333333299	0.0036966326996297517
40.0	0.011328125	0.0121093749999999	0.01171875	0.011718749999999967	0.0003189439769248522
41.0	0.0140624999999999	0.0140624999999999	0.0134765624999999	0.0138671874999999	0.00027621358640099496
42.0	0.0087890625	0.01875	0.0091796874999999	0.012239583333333299	0.004606321081070003
43.0	0.0076171874999999	0.013671875	0.0130859374999999	0.011458333333333267	0.0027266134884599133
44.0	0.01171875	0.0060546875	0.0046874999999999	0.007486979166666633	0.0030439244082190306
45.0	0.0177734375	0.0107421875	0.0027343749999999	0.010416666666666633	0.006143984759064638
46.0	0.0076171874999999	0.0154296874999999	0.0072265624999999	0.010091145833333233	0.0037782859709757574
47.0	0.0121093749999999	0.0232421874999999	0.0060546875	0.013802083333333269	0.007118121718019031
48.0	0.0087890625	0.0101562499999999	0.0066406249999999	0.008528645833333267	0.0014470124199800103
49.0	0.0177734375	0.0158203125	0.0126953125	0.015429687499999999	0.002091455521381381
50.0	0.0154296874999999	0.0085937499999999	0.0124999999999999	0.012174479166666566	0.002800236089532105
51.0	0.0091796874999999	0.012890625	0.0083984375	0.010156249999999966	0.0019596246019912156
52.0	0.0154296874999999	0.011328125	0.0134765624999999	0.013411458333333267	0.0016750885846703503
53.0	0.0060546875	0.0083984375	0.0134765624999999	0.0093098958333333	0.0030977544930651424
54.0	0.0126953125	0.0144531249999999	0.00703125	0.011393229166666635	0.0031667673195352047
55.0	0.0076171874999999	0.0146484375	0.0101562499999999	0.0108072916666666	0.0029071762450216727
56.0	0.005859375	0.012890625	0.009765625	0.009505208333333333	0.0028763960982258487
57.0	0.008984375	0.015234375	0.0126953125	0.0123046875	0.0025664587688056023
58.0	0.0078125	0.0142578125	0.0179687499999999	0.013346354166666635	0.004196063292792156
59.0	0.0099609375	0.0078125	0.0164062499999999	0.011393229166666635	0.003651641578744787
60.0	0.0082031249999999	0.0095703124999999	0.0160156249999999	0.011263020833333234	0.0034066342322789404
61.0	0.0162109375	0.0068359375	0.01171875	0.011588541666666667	0.003828435007288844
62.0	0.01484375	0.0144531249999999	0.0171875	0.015494791666666632	0.0012075024082676992
63.0	0.0158203125	0.0107421875	0.0087890625	0.011783854166666668	0.0029634913220679794
64.0	0.0085937499999999	0.0087890625	0.0062499999999999	0.0078776041666666	0.0011536487725696456
65.0	0.0121093749999999	0.0091796874999999	0.0119140625	0.011067708333333266	0.0013374113661571913
66.0	0.0078125	0.01875	0.0173828124999999	0.014648437499999967	0.004865855974233001
67.0	0.0078125	0.0164062499999999	0.0115234374999999	0.011914062499999933	0.0035192400395154767
68.0	0.0154296874999999	0.0162109375	0.0078125	0.013151041666666634	0.0037883688869729377
69.0	0.011328125	0.0173828124999999	0.0166015625	0.015104166666666634	0.0026890464099040582
70.0	0.0154296874999999	0.0164062499999999	0.0091796874999999	0.013671874999999901	0.003201377826339648
71.0	0.0064453125	0.0121093749999999	0.0179687499999999	0.012174479166666599	0.004704648897171748
72.0	0.009375	0.0066406249999999	0.013671875	0.0098958333333333	0.002894024839960046
73.0	0.0080078125	0.007421875	0.01328125	0.009570312499999999	0.0026349096803187583
74.0	0.0144531249999999	0.0064453125	0.0083984375	0.009765624999999967	0.003409121734787987
75.0	0.01171875	0.0037109374999999	0.0083984375	0.0079427083333333	0.0032850197425893304
76.0	0.0115234374999999	0.0064453125	0.0107421875	0.009570312499999968	0.0022326078384742216
77.0	0.0091796874999999	0.009375	0.0060546875	0.008203124999999966	0.0015212658132223642
78.0	0.0124999999999999	0.0046874999999999	0.0056640624999999	0.0076171874999999	0.0034756114101664425
79.0	0.0091796874999999	0.0078125	0.0087890625	0.008593749999999968	0.0005749844314015185
80.0	0.0124999999999999	0.0060546875	0.0080078125	0.008854166666666633	0.0026984872104247864
81.0	0.0062499999999999	0.0119140625	0.0095703124999999	0.009244791666666599	0.00232377191374675
82.0	0.0052734374999999	0.0076171874999999	0.0121093749999999	0.008333333333333233	0.0028363308477593703
83.0	0.0087890625	0.0087890625	0.0101562499999999	0.009244791666666634	0.0006444983682689414
84.0	0.0166015625	0.0095703124999999	0.015625	0.013932291666666633	0.003110044508462595
85.0	0.0085937499999999	0.0103515625	0.01171875	0.010221354166666634	0.001279093926067002
86.0	0.0062499999999999	0.0134765624999999	0.0083984375	0.009374999999999934	0.0030299677807864725
87.0	0.0062499999999999	0.0078125	0.005078125	0.0063802083333333	0.001120094435812846
88.0	0.0064453125	0.0078125	0.0080078125	0.007421874999999999	0.0006951222820332885
89.0	0.0080078125	0.0115234374999999	0.0072265624999999	0.008919270833333265	0.0018688411581259375
90.0	0.0107421875	0.0111328124999999	0.0130859374999999	0.011653645833333268	0.0010252614419285916
91.0	0.0111328124999999	0.0123046875	0.0080078125	0.0104817708333333	0.0018135922235916705
92.0	0.0103515625	0.015234375	0.0076171874999999	0.011067708333333301	0.003150665008479948
93.0	0.0109375	0.0121093749999999	0.0085937499999999	0.010546874999999933	0.0014615849167085796
94.0	0.008984375	0.0101562499999999	0.0076171874999999	0.008919270833333265	0.0010375896777675298
95.0	0.0068359375	0.0099609375	0.0046874999999999	0.0071614583333333	0.0021651418161870023
96.0	0.0083984375	0.0103515625	0.0078125	0.008854166666666666	0.0010855033854513714
97.0	0.005859375	0.0154296874999999	0.0091796874999999	0.010156249999999934	0.003967616923227201
98.0	0.005859375	0.011328125	0.0076171874999999	0.008268229166666634	0.002279575703126519
99.0	0.007421875	0.0140624999999999	0.0101562499999999	0.010546874999999933	0.0027250585333927157
100.0	0.0099609375	0.01328125	0.0099609375	0.011067708333333334	0.0015652103229389725
101.0	0.0083984375	0.0105468749999999	0.0109375	0.009960937499999966	0.0011163039192371078
102.0	0.0091796874999999	0.0134765624999999	0.0130859374999999	0.0119140624999999	0.0019400604721030391
103.0	0.00703125	0.0064453125	0.0095703124999999	0.007682291666666633	0.0013562934020832649
104.0	0.009765625	0.0062499999999999	0.0082031249999999	0.008072916666666602	0.001438198049112964
105.0	0.0083984375	0.0080078125	0.009765625	0.008723958333333332	0.0007536352150254056
106.0	0.0115234374999999	0.00703125	0.0124999999999999	0.010351562499999934	0.0023814246299702505
107.0	0.01171875	0.0091796874999999	0.017578125	0.0128255208333333	0.003516830426059802
108.0	0.0130859374999999	0.00546875	0.00703125	0.0085286458333333	0.003285019742589241
109.0	0.0085937499999999	0.0101562499999999	0.0068359375	0.008528645833333267	0.0013562934020832694
110.0	0.0126953125	0.0083984375	0.00703125	0.009375	0.0024132490876107603
111.0	0.0099609375	0.01171875	0.0066406249999999	0.009440104166666633	0.0021055939620828867
112.0	0.0150390624999999	0.0124999999999999	0.00546875	0.011002604166666602	0.004047992592893135
113.0	0.0111328124999999	0.0072265624999999	0.0068359375	0.008398437499999934	0.0019400604721030122
114.0	0.0115234374999999	0.0099609375	0.0060546875	0.009179687499999966	0.002299937725606176
115.0	0.0082031249999999	0.0076171874999999	0.0072265624999999	0.007682291666666567	0.00040132903665162604
116.0	0.0101562499999999	0.0109375	0.0095703124999999	0.010221354166666599	0.0005600472179064633
117.0	0.0123046875	0.0078125	0.009375	0.009830729166666668	0.001862024693499361
118.0	0.0095703124999999	0.0107421875	0.0087890625	0.0097005208333333	0.0008026580733032576
119.0	0.0076171874999999	0.011328125	0.0091796874999999	0.009374999999999934	0.0015212658132224286
120.0	0.009375	0.0087890625	0.0138671875	0.010677083333333332	0.0022683921080969196
121.0	0.0068359375	0.009375	0.0142578125	0.01015625	0.0030799156699257476
122.0	0.0134765624999999	0.0083984375	0.0144531249999999	0.012109374999999934	0.002654142852947806
123.0	0.0119140625	0.0078125	0.0183593749999999	0.012695312499999967	0.00434103725993997
124.0	0.0091796874999999	0.0072265624999999	0.01484375	0.0104166666666666	0.0032303740182436074
125.0	0.0101562499999999	0.0087890625	0.011328125	0.010091145833333301	0.0010375896777675255
126.0	0.0183593749999999	0.0078125	0.0107421875	0.012304687499999967	0.0044452369831019245
127.0	0.0111328124999999	0.0091796874999999	0.0158203125	0.012044270833333266	0.0027865800207074274
128.0	0.0072265624999999	0.0109375	0.0154296874999999	0.011197916666666599	0.003353970539685221
129.0	0.0091796874999999	0.0138671875	0.0177734375	0.0136067708333333	0.0035132129070917194
130.0	0.0095703124999999	0.0142578125	0.0150390624999999	0.012955729166666602	0.0024150048165353572
131.0	0.0109375	0.0115234374999999	0.0130859374999999	0.011848958333333265	0.0009067961117958076
132.0	0.0099609375	0.0115234374999999	0.0144531249999999	0.011979166666666602	0.0018620246934993251
133.0	0.01328125	0.0164062499999999	0.013671875	0.014453124999999968	0.0013902445640665304
134.0	0.01171875	0.0111328124999999	0.01171875	0.011523437499999968	0.0002762135864010424
135.0	0.0121093749999999	0.0111328124999999	0.0158203125	0.013020833333333266	0.002019278960842601
136.0	0.0146484375	0.009765625	0.0126953125	0.012369791666666666	0.0020066451832581305
137.0	0.01484375	0.012890625	0.0115234374999999	0.013085937499999966	0.0013625292666964149
138.0	0.0144531249999999	0.0115234374999999	0.0158203125	0.013932291666666602	0.0017924348825438113
139.0	0.0154296874999999	0.0107421875	0.0138671875	0.013346354166666635	0.0019487798889447254
140.0	0.0169921874999999	0.0099609375	0.0158203125	0.014257812499999967	0.0030757843257858343
141.0	0.0164062499999999	0.0123046875	0.015234375	0.014648437499999967	0.0017249532942046238
142.0	0.0199218749999999	0.0126953125	0.0124999999999999	0.015039062499999934	0.003453590419238219
143.0	0.0193359374999999	0.0105468749999999	0.0103515625	0.013411458333333267	0.004189998153568748
144.0	0.0169921874999999	0.0109375	0.0115234374999999	0.013151041666666599	0.00272661348845986
145.0	0.0185546875	0.009375	0.011328125	0.0130859375	0.003948340937514663
146.0	0.0150390624999999	0.008984375	0.0126953125	0.012239583333333299	0.002492733036338068
147.0	0.0150390624999999	0.0119140625	0.01328125	0.0134114583333333	0.0012790939260669176
148.0	0.01171875	0.0119140625	0.0142578125	0.012630208333333332	0.0011536487725696191
149.0	0.011328125	0.011328125	0.0140624999999999	0.012239583333333299	0.0012889967365379302
150.0	0.01328125	0.0134765624999999	0.0146484375	0.0138020833333333	0.000603751204133853
151.0	0.0142578125	0.01328125	0.0162109375	0.014583333333333332	0.0012179874305904765
152.0	0.0123046875	0.0144531249999999	0.012890625	0.013216145833333299	0.0009067961117957959
153.0	0.0158203125	0.0144531249999999	0.013671875	0.014648437499999967	0.000887902454230857
154.0	0.0179687499999999	0.0130859374999999	0.0107421875	0.013932291666666602	0.0030103197973168645
155.0	0.0144531249999999	0.0150390624999999	0.0140624999999999	0.014518229166666568	0.00040132903665162604
156.0	0.0179687499999999	0.0126953125	0.0142578125	0.014973958333333301	0.0022116260093050376
157.0	0.0193359374999999	0.0119140625	0.013671875	0.014973958333333301	0.0031667673195351913
158.0	0.015625	0.0126953125	0.0126953125	0.013671875	0.0013810679320049757
159.0	0.0142578125	0.0130859374999999	0.0121093749999999	0.013151041666666599	0.0008783032267729613
160.0	0.016796875	0.0160156249999999	0.0119140625	0.014908854166666633	0.002141521380650833
161.0	0.017578125	0.0134765624999999	0.0126953125	0.0145833333333333	0.002141521380650867
162.0	0.0169921874999999	0.01328125	0.015625	0.015299479166666635	0.0015323700906171279
163.0	0.0183593749999999	0.01484375	0.015234375	0.0161458333333333	0.0015733132778117467
164.0	0.0177734375	0.0154296874999999	0.015625	0.016276041666666633	0.001061816824889355
165.0	0.0171875	0.01484375	0.01484375	0.015625	0.0011048543456039816
166.0	0.0189453124999999	0.0150390624999999	0.0160156249999999	0.01666666666666657	0.001659837081247652
167.0	0.01953125	0.0150390624999999	0.0158203125	0.016796874999999965	0.0019596246019912295
168.0	0.0177734375	0.015234375	0.016796875	0.0166015625	0.0010457277606906905
169.0	0.016796875	0.015625	0.0146484375	0.015690104166666666	0.0008783032267729191
170.0	0.0166015625	0.0160156249999999	0.0154296874999999	0.016015624999999933	0.00047841596538738027
171.0	0.0164062499999999	0.0130859374999999	0.0162109375	0.015234374999999934	0.0015212658132224075
172.0	0.0185546875	0.0169921874999999	0.0177734375	0.017773437499999965	0.0006378879538498262
173.0	0.0177734375	0.0162109375	0.0154296874999999	0.016471354166666632	0.0009743899444724157
174.0	0.0171875	0.016796875	0.0185546875	0.017513020833333334	0.0007536352150254054
175.0	0.0189453124999999	0.0169921874999999	0.0199218749999999	0.01861979166666657	0.0012179874305904756
176.0	0.0173828124999999	0.0162109375	0.0179687499999999	0.017187499999999935	0.0007307924583542408
177.0	0.0177734375	0.0160156249999999	0.017578125	0.0171223958333333	0.0007866566389059426
178.0	0.0193359374999999	0.0154296874999999	0.0201171875	0.01829427083333327	0.0020505228838572725
179.0	0.0199218749999999	0.0189453124999999	0.0179687499999999	0.0189453124999999	0.0007973599423122325
180.0	0.0177734375	0.01953125	0.0205078125	0.019270833333333334	0.0011313897914702327
181.0	0.0199218749999999	0.0208984374999999	0.01953125	0.020117187499999935	0.0005749844314015191
182.0	0.0197265625	0.0189453124999999	0.0181640625	0.018945312499999967	0.0006378879538497851
183.0	0.0193359374999999	0.019140625	0.0205078125	0.0196614583333333	0.0006037512041338524
184.0	0.0220703125	0.0199218749999999	0.023046875	0.02167968749999997	0.0013053344827971426
185.0	0.020703125	0.0216796875	0.019140625	0.0205078125	0.00104572776069069
186.0	0.0212890624999999	0.0203124999999999	0.02109375	0.020898437499999933	0.0004219232225526107
187.0	0.0208984374999999	0.021484375	0.0228515624999999	0.0217447916666666	0.0008183466855453369
188.0	0.023046875	0.0242187499999999	0.0232421874999999	0.023502604166666597	0.0005126307209642806
189.0	0.020703125	0.0224609375	0.0234375	0.022200520833333334	0.0011313897914702327
190.0	0.0242187499999999	0.0236328125	0.0244140625	0.024088541666666633	0.0003319674162495175
191.0	0.0238281249999999	0.0261718749999999	0.0259765625	0.025325520833333268	0.0010618168248893488
192.0	0.0263671875	0.0259765625	0.025390625	0.02591145833333333	0.00040132903665162614
193.0	0.025390625	0.0251953124999999	0.0275390625	0.026041666666666633	0.001061816824889355
194.0	0.0287109374999999	0.0255859375	0.0259765625	0.026757812499999967	0.0013902445640665308
195.0	0.0287109374999999	0.0281249999999999	0.0277343749999999	0.028190104166666567	0.00040132903665162614
196.0	0.0279296875	0.0300781249999999	0.0298828125	0.02929687499999997	0.0009700302360514922
197.0	0.0277343749999999	0.0298828125	0.028515625	0.028710937499999967	0.0008879024542308868
198.0	0.0283203125	0.028515625	0.0310546874999999	0.02929687499999997	0.0012455160462049655
199.0	0.029296875	0.02734375	0.0294921875	0.028710937500000002	0.0009700302360515193
200.0	0.0294921875	0.0318359375	0.03125	0.030859374999999998	0.0009959022487485915
201.0	0.0298828125	0.0310546874999999	0.030859375	0.0305989583333333	0.0005126307209642806
202.0	0.0298828125	0.032421875	0.0314453125	0.03125	0.0010457277606906914
203.0	0.034375	0.0302734375	0.032421875	0.03235677083333333	0.0016750885846703928
204.0	0.0314453125	0.0318359375	0.037109375	0.03346354166666667	0.0025829211490725735
205.0	0.0283203125	0.0337890625	0.0345703124999999	0.032226562499999965	0.0027804891281331266
206.0	0.0306640624999999	0.0333984375	0.0384765624999999	0.03417968749999994	0.003236927837150006
207.0	0.03125	0.0337890625	0.0369140624999999	0.03398437499999996	0.00231646443680428
208.0	0.0349609374999999	0.0365234374999999	0.0361328125	0.035872395833333265	0.000663934832499074
209.0	0.0376953125	0.0349609374999999	0.037109375	0.036588541666666634	0.0011754863336763347
210.0	0.0394531249999999	0.03828125	0.0427734374999999	0.04016927083333327	0.0019025571870054942
211.0	0.0388671874999999	0.0369140624999999	0.040625	0.038802083333333265	0.0015156831675550947
212.0	0.0398437499999999	0.0404296874999999	0.04296875	0.0410807291666666	0.0013562934020833572
213.0	0.0373046875	0.0453124999999999	0.0394531249999999	0.0406901041666666	0.0033841644318663793
214.0	0.0396484375	0.0412109375	0.0416015625	0.040820312500000004	0.0008438464451051903
215.0	0.0417968749999999	0.0498046875	0.0414062499999999	0.04433593749999993	0.00387027706971407
216.0	0.0431640625	0.0400390625	0.0431640625	0.04212239583333333	0.0014731391274719755
217.0	0.046484375	0.041015625	0.0443359374999999	0.043945312499999965	0.0022496292373920517
218.0	0.0451171875	0.0431640625	0.0455078125	0.044596354166666664	0.0010252614419286206
219.0	0.05	0.0439453125	0.0482421874999999	0.047395833333333304	0.002543232419872986
220.0	0.0433593749999999	0.0457031249999999	0.0423828124999999	0.04381510416666656	0.0013932900103536905
221.0	0.04609375	0.0472656249999999	0.0455078125	0.04628906249999997	0.0007307924583542408
222.0	0.0458984375	0.0427734374999999	0.0439453125	0.04420572916666663	0.0012889967365380143
223.0	0.0478515625	0.0472656249999999	0.0486328124999999	0.0479166666666666	0.0005600472179064166
224.0	0.0466796874999999	0.0482421874999999	0.0443359374999999	0.04641927083333323	0.0016053161466065041
225.0	0.05	0.0433593749999999	0.0451171875	0.04615885416666663	0.002809303256561416
226.0	0.0476562499999999	0.050390625	0.0458984375	0.0479817708333333	0.001848316349814901
227.0	0.0458984375	0.0470703125	0.048828125	0.047265625	0.001203987109954878
228.0	0.04609375	0.0470703125	0.048046875	0.04707031250000001	0.0007973599423122325
229.0	0.05078125	0.046484375	0.051953125	0.04973958333333334	0.0023509726673525766
230.0	0.0564453124999999	0.05390625	0.0546875	0.055013020833333294	0.001061816824889283
231.0	0.0578125	0.0501953124999999	0.0505859374999999	0.05286458333333327	0.0035023379313314975
232.0	0.0541015624999999	0.0578125	0.0576171875	0.05651041666666664	0.0017051824028267131
233.0	0.0535156249999999	0.0478515625	0.0544921874999999	0.05195312499999993	0.0029275165567599947
234.0	0.0583984374999999	0.0531249999999999	0.0572265625	0.05624999999999993	0.00226090564507623
235.0	0.0628906249999999	0.0484375	0.060546875	0.05729166666666663	0.0063335346390704424
236.0	0.0701171874999999	0.0625	0.063671875	0.06542968749999996	0.0033489117577113294
237.0	0.0703125	0.063671875	0.0587890625	0.0642578125	0.004722633094615138
238.0	0.0652343749999999	0.0564453124999999	0.0623046874999999	0.0613281249999999	0.003653962291771427
239.0	0.0632812499999999	0.06015625	0.0574218749999999	0.060286458333333265	0.002393851082141956
240.0	0.0638671874999999	0.05625	0.0632812499999999	0.06113281249999993	0.003460946317708808
241.0	0.0833984374999999	0.0609374999999999	0.0607421875	0.06835937499999993	0.01063452200468966
242.0	0.0882812499999999	0.0779296874999999	0.0615234375	0.07591145833333326	0.011016656152486428
243.0	0.0771484375	0.0755859374999999	0.0759765624999999	0.0762369791666666	0.0006639348324991081
244.0	0.0943359375	0.0863281249999999	0.0908203125	0.09049479166666663	0.0032772689970451516
245.0	0.0935546874999999	0.0802734375	0.0818359374999999	0.0852213541666666	0.005926982644135931
246.0	0.0853515624999999	0.0927734375	0.0710937499999999	0.0830729166666666	0.008996161501801403
247.0	0.0941406249999999	0.0867187499999999	0.1048828124999999	0.09524739583333323	0.007456630064764044
248.0	0.0896484374999999	0.1214843749999999	0.0925781249999999	0.10123697916666656	0.014366942280473298
249.0	0.0886718749999999	0.0841796875	0.1041015625	0.0923177083333333	0.008531875581204868
250.0	0.091796875	0.0880859375	0.1273437499999999	0.10240885416666663	0.017696601122750698
251.0	0.0982421875	0.1019531249999999	0.1029296874999999	0.10104166666666659	0.0020192789608425086
252.0	0.1097656249999999	0.0958984375	0.1208984374999999	0.1088541666666666	0.010226536305776612
253.0	0.1201171875	0.1042968749999999	0.1193359375	0.1145833333333333	0.007280613832783521
254.0	0.1095703125	0.1130859374999999	0.1181640625	0.1136067708333333	0.003527660725037521
255.0	0.096875	0.123046875	0.1140624999999999	0.11132812499999996	0.010858157155931962
256.0	0.1078124999999999	0.1353515625	0.124609375	0.1225911458333333	0.011332988060572436
257.0	0.1056640625	0.1365234374999999	0.122265625	0.12148437499999996	0.012610393068669712
258.0	0.1119140625	0.1369140625	0.1267578124999999	0.12519531249999996	0.0102658350752224
259.0	0.1156249999999999	0.15625	0.13203125	0.13463541666666662	0.016686999316250867
260.0	0.1158203125	0.1705078125	0.1351562499999999	0.14049479166666665	0.022642963357410513
261.0	0.11875	0.1333984375	0.1332031249999999	0.1284505208333333	0.006859767492250939
262.0	0.1396484375	0.158203125	0.1683593749999999	0.1554036458333333	0.01188717223833254
263.0	0.1373046875	0.1605468749999999	0.1755859374999999	0.15781249999999994	0.015747404661744353
264.0	0.1335937499999999	0.1607421875	0.13671875	0.1436848958333333	0.01212861095375457
265.0	0.1169921874999999	0.1648437499999999	0.1451171875	0.14231770833333326	0.019635356225039605
266.0	0.1314453125	0.1552734375	0.1195312499999999	0.13541666666666663	0.014859446653203842
267.0	0.1267578124999999	0.1498046874999999	0.1291015625	0.1352213541666666	0.01035627022143132
268.0	0.1271484375	0.1396484375	0.1546874999999999	0.14049479166666665	0.011258692267941269
269.0	0.1431640625	0.16015625	0.1374999999999999	0.14694010416666664	0.009627055071236412
270.0	0.1355468749999999	0.1470703125	0.1544921875	0.14570312499999996	0.007794575792424804
271.0	0.1298828125	0.1703124999999999	0.1570312499999999	0.15240885416666658	0.016825869274561017
272.0	0.1566406249999999	0.1900390625	0.1390624999999999	0.16191406249999993	0.021142521741408696
273.0	0.1628906249999999	0.2119140625	0.1685546875	0.1811197916666666	0.021897271338662136
274.0	0.1671875	0.198828125	0.1589843749999999	0.17499999999999996	0.01717861986507505
275.0	0.1515625	0.1890625	0.1630859375	0.1679036458333333	0.015683754550251505
276.0	0.1576171874999999	0.2029296874999999	0.163671875	0.17473958333333328	0.020086086226976475
277.0	0.1673828124999999	0.1863281249999999	0.218359375	0.19069010416666662	0.02103841926519084
278.0	0.188671875	0.1796875	0.218359375	0.19557291666666665	0.01652466360863277
279.0	0.1880859375	0.1468749999999999	0.2140625	0.18300781249999995	0.027663219313729222
280.0	0.1919921875	0.1884765625	0.1765624999999999	0.1856770833333333	0.006602859319535513
281.0	0.1947265624999999	0.202734375	0.2138671875	0.20377604166666663	0.007848765653739894
282.0	0.1857421875	0.2126953124999999	0.18671875	0.19505208333333326	0.012482015599780297
283.0	0.194921875	0.2046875	0.1644531249999999	0.1880208333333333	0.017135139625420053
284.0	0.1814453124999999	0.19296875	0.1912109374999999	0.1885416666666666	0.0050689353280786035
285.0	0.18359375	0.193359375	0.2054687499999999	0.19414062499999996	0.008947501324275726
286.0	0.192578125	0.2244140624999999	0.2136718749999999	0.21022135416666657	0.013224000898415111
287.0	0.2271484375	0.1849609374999999	0.1978515625	0.20332031249999996	0.017651755512023477
288.0	0.2119140625	0.2289062499999999	0.2142578124999999	0.2183593749999999	0.007518897091765656
289.0	0.2095703125	0.2271484375	0.222265625	0.2196614583333333	0.007408728305169949
290.0	0.2091796875	0.228125	0.2119140625	0.21640625	0.008361260982731862
291.0	0.2193359375	0.226171875	0.2248046875	0.22343749999999998	0.0029534625578681644
292.0	0.2201171874999999	0.2080078125	0.232421875	0.2201822916666666	0.009967105592994876
293.0	0.228515625	0.196484375	0.23984375	0.2216145833333333	0.01836168351325587
294.0	0.2291015625	0.21484375	0.2470703125	0.23033854166666667	0.013185482439301115
295.0	0.1822265625	0.2193359375	0.2302734374999999	0.21061197916666663	0.02056220053184494
296.0	0.1841796875	0.2439453124999999	0.2279296874999999	0.21868489583333325	0.025259745480773754
297.0	0.205078125	0.2294921875	0.2365234375	0.2236979166666667	0.013475461659950084
298.0	0.210546875	0.2162109374999999	0.228125	0.2182942708333333	0.007325882334219307
299.0	0.2156249999999999	0.189453125	0.2193359375	0.2081380208333333	0.013298791010441858
300.0	0.2318359374999999	0.203125	0.2421875	0.2257161458333333	0.016523894095017908
301.0	0.2425781249999999	0.21015625	0.2312499999999999	0.2279947916666666	0.01343482491137508
302.0	0.2587890625	0.2365234375	0.236328125	0.24388020833333335	0.010542453419875428
303.0	0.2537109374999999	0.2224609374999999	0.23359375	0.23658854166666657	0.01293231631340784
304.0	0.23046875	0.2195312499999999	0.2482421875	0.2327473958333333	0.011831417304717505
305.0	0.2400390624999999	0.2308593749999999	0.2650390625	0.24531249999999993	0.01444344411141194
306.0	0.2162109374999999	0.2267578125	0.2734375	0.2388020833333333	0.024866553290469204
307.0	0.2236328125	0.24921875	0.2701171875	0.24765625	0.019009301836603692
308.0	0.222265625	0.2658203125	0.2332031249999999	0.24042968749999996	0.01850081268450063
309.0	0.2185546874999999	0.2861328125	0.2646484375	0.25644531249999997	0.028191833208137056
310.0	0.2369140625	0.25234375	0.2619140625	0.25039062500000003	0.010299224014433278
311.0	0.2302734374999999	0.228515625	0.2486328125	0.2358072916666666	0.009097360960959687
312.0	0.2302734374999999	0.2453125	0.2468749999999999	0.2408203124999999	0.007484997473244693
313.0	0.2375	0.2427734375	0.2552734375	0.24518229166666664	0.0074532187202935776
314.0	0.24765625	0.24765625	0.2498046874999999	0.2483723958333333	0.0010127831501369376
315.0	0.262890625	0.251171875	0.2654296874999999	0.2598307291666666	0.006209859161281443
316.0	0.2685546875	0.2421875	0.2857421875	0.2654947916666667	0.017912284847534155
317.0	0.2693359374999999	0.2611328125	0.28515625	0.2718749999999999	0.009970507045390813
318.0	0.2587890625	0.2429687499999999	0.2720703125	0.2579427083333333	0.011895726726207997
319.0	0.24609375	0.2490234375	0.2761718749999999	0.25709635416666665	0.013541353662247919
320.0	0.25	0.235546875	0.291015625	0.25885416666666666	0.023494577490156585
321.0	0.2421875	0.2373046875	0.2771484374999999	0.25221354166666665	0.01774396117259662
322.0	0.2552734375	0.24140625	0.2771484374999999	0.25794270833333327	0.014713253592312622
323.0	0.23984375	0.2513671875	0.293359375	0.2615234375	0.02299771858731544
324.0	0.281640625	0.2802734375	0.3404296875	0.30078125	0.02804123448968911
325.0	0.2744140625	0.26484375	0.2943359375	0.27786458333333336	0.012284864709599353
326.0	0.2701171875	0.2796875	0.2917968749999999	0.28053385416666665	0.008870905592853837
327.0	0.2783203125	0.2779296875	0.2984375	0.28489583333333335	0.009576732186432898
328.0	0.28828125	0.2677734375	0.2996093749999999	0.2852213541666666	0.013175835229922828
329.0	0.29921875	0.2917968749999999	0.31171875	0.30091145833333327	0.00822067401961701
330.0	0.2996093749999999	0.2720703125	0.3074218749999999	0.2930338541666666	0.015162703111473878
331.0	0.2837890625	0.3177734375	0.298828125	0.3001302083333333	0.013904579624242842
332.0	0.2957031249999999	0.2912109375	0.3210937499999999	0.3026692708333332	0.013156519589313595
333.0	0.2771484374999999	0.2787109375	0.312890625	0.28958333333333325	0.01649308410998992
334.0	0.2615234374999999	0.2744140625	0.3064453124999999	0.2807942708333333	0.01888604435663995
335.0	0.2505859375	0.2619140625	0.287109375	0.26653645833333334	0.015264671175279522
336.0	0.2755859375	0.2705078125	0.2970703125	0.2810546875	0.011512949853226869
337.0	0.324609375	0.2736328125	0.2794921875	0.29257812499999997	0.022775480986791195
338.0	0.3001953125	0.2705078125	0.2837890625	0.2848307291666667	0.01214223252799454
339.0	0.305859375	0.2734375	0.288671875	0.2893229166666667	0.01324417824474105
340.0	0.2873046875	0.28515625	0.2962890625	0.28958333333333336	0.004822105257068014
341.0	0.304296875	0.2943359375	0.2763671875	0.2916666666666667	0.011557410784086468
342.0	0.2974609375	0.273046875	0.258984375	0.2764973958333334	0.015896352536982662
343.0	0.2921875	0.2734375	0.2642578125	0.2766276041666667	0.011623236336682127
344.0	0.3146484375	0.2755859375	0.2830078124999999	0.2910807291666666	0.016938097378251766
345.0	0.3046875	0.3041015625	0.2791015624999999	0.2959635416666666	0.011925619110450229
346.0	0.28046875	0.3054687499999999	0.258203125	0.28138020833333327	0.019306870864715605
347.0	0.2669921875	0.306640625	0.3029296875	0.2921875	0.017880074445440083
348.0	0.26171875	0.280859375	0.278515625	0.27369791666666665	0.008524420470485895
349.0	0.273046875	0.3046875	0.288671875	0.28880208333333335	0.012917559192954061
350.0	0.303125	0.2828125	0.2794921875	0.28847656250000003	0.010446328211959403
351.0	0.3037109375	0.318359375	0.294140625	0.30540364583333335	0.009959448077643901
352.0	0.3052734375	0.31953125	0.3125	0.31243489583333334	0.005820909621681526
353.0	0.3025390624999999	0.3083984374999999	0.329296875	0.3134114583333332	0.011484566915441087
354.0	0.3015624999999999	0.2771484374999999	0.306640625	0.29511718749999993	0.012873844823278512
355.0	0.3140625	0.308203125	0.291015625	0.30442708333333335	0.009780370811569761
356.0	0.331640625	0.2927734374999999	0.2990234375	0.3078125	0.017041132215157555
357.0	0.341796875	0.291015625	0.3158203125	0.3162109375	0.020733198479871096
358.0	0.33203125	0.2955078125	0.3037109375	0.3104166666666667	0.015646415445645778
359.0	0.3193359375	0.3099609375	0.316015625	0.3151041666666667	0.003881213166872116
360.0	0.3068359375	0.2919921875	0.2861328125	0.29498697916666666	0.008713263033500833
361.0	0.3205078125	0.3244140625	0.3119140625	0.31894531249999997	0.005221337931188396
362.0	0.3166015625	0.3193359375	0.312890625	0.3162760416666667	0.002641336298841258
363.0	0.3259765624999999	0.3113281249999999	0.3347656249999999	0.3240234374999999	0.00966747552403483
364.0	0.32265625	0.288671875	0.31171875	0.30768229166666666	0.014164608076533745
365.0	0.3230468749999999	0.30859375	0.300390625	0.3106770833333333	0.009365953389767888
366.0	0.328515625	0.3445312499999999	0.330078125	0.3343749999999999	0.0072098271874515875
367.0	0.300390625	0.310546875	0.2953125	0.3020833333333333	0.00633353463907048
368.0	0.315625	0.3091796875	0.304296875	0.3097005208333333	0.004639328581072868
369.0	0.3298828124999999	0.3210937499999999	0.3181640624999999	0.3230468749999999	0.004979511243742954
370.0	0.3263671875	0.28671875	0.3078125	0.3069661458333333	0.016197466583377094
371.0	0.31640625	0.3111328125	0.3197265625	0.3157552083333333	0.003538457875443001
372.0	0.3068359375	0.3095703125	0.33046875	0.315625	0.010555311055168104
373.0	0.3072265625	0.3275390625	0.35546875	0.330078125	0.01977645557189101
374.0	0.3425781249999999	0.3265625	0.360546875	0.34322916666666664	0.013881698442528772
375.0	0.3421875	0.3755859375	0.3544921875	0.357421875	0.013791330815554495
376.0	0.32265625	0.3439453125	0.3419921875	0.33619791666666665	0.009608545724154089
377.0	0.3033203125	0.3162109374999999	0.3582031249999999	0.3259114583333333	0.02343225491078465
378.0	0.2978515625	0.3074218749999999	0.3380859375	0.314453125	0.0171615867629236
379.0	0.3367187499999999	0.3134765625	0.3392578125	0.3298177083333333	0.011601335984975357
380.0	0.31875	0.333203125	0.33125	0.32773437499999997	0.0064027556526793
381.0	0.3318359374999999	0.321875	0.3587890625	0.3374999999999999	0.015593229418915677
382.0	0.3255859375	0.312890625	0.359765625	0.3327473958333333	0.01979530702540465
383.0	0.3113281249999999	0.3376953124999999	0.353515625	0.3341796875	0.01740145594326273
384.0	0.3191406249999999	0.3556640625	0.3541015625	0.34296875	0.016861099357677743
385.0	0.3375	0.367578125	0.3699218749999999	0.35833333333333334	0.014762432598750035
386.0	0.351171875	0.3642578125	0.371484375	0.3623046875	0.008406760652860223
387.0	0.3265625	0.3568359375	0.3544921875	0.34596354166666665	0.013751935726275708
388.0	0.316796875	0.3408203125	0.363671875	0.34042968749999997	0.019138631911537262
389.0	0.3271484375	0.3302734375	0.353515625	0.33697916666666666	0.01176243305067882
390.0	0.3189453125	0.3236328125	0.319921875	0.32083333333333336	0.0020192789608425342
391.0	0.328515625	0.326171875	0.3525390625	0.3357421875	0.011915663314585663
392.0	0.3375	0.330078125	0.3216796875	0.3297526041666667	0.006462715876941878
393.0	0.3445312499999999	0.309765625	0.3396484374999999	0.3313151041666666	0.015367617549975829
394.0	0.35703125	0.3208984375	0.341796875	0.33990885416666666	0.014811448315191069
395.0	0.341796875	0.3197265625	0.31171875	0.3244140625	0.012718828380696249
396.0	0.3388671875	0.3269531249999999	0.3132812499999999	0.3263671875	0.010453629082888152
397.0	0.33984375	0.3462890625	0.2998046875	0.32864583333333336	0.02056281892219328
398.0	0.3115234375	0.340234375	0.31875	0.32350260416666665	0.012193438612794706
399.0	0.3353515625	0.3578125	0.3169921875	0.33671875	0.016692840369342588
400.0	0.353515625	0.3345703125	0.3189453125	0.33567708333333335	0.014134952725897876
401.0	0.363671875	0.332421875	0.3083984374999999	0.3348307291666666	0.022629481612324576
402.0	0.3486328125	0.3498046875	0.31796875	0.3388020833333334	0.014739157734579882
403.0	0.3720703125	0.3542968749999999	0.3470703125	0.3578124999999999	0.010504593101923537
404.0	0.3673828125	0.3523437499999999	0.337109375	0.3522786458333333	0.01235916484317042
405.0	0.358984375	0.349609375	0.3369140625	0.3485026041666666	0.009044091246777361
406.0	0.353125	0.3548828125	0.3314453125	0.346484375	0.010658409101283019
407.0	0.3705078125	0.3267578125	0.344921875	0.34739583333333335	0.01794632696637952
408.0	0.35546875	0.3718749999999999	0.3439453125	0.3570963541666667	0.01146018273427394
409.0	0.3404296875	0.3658203125	0.3515625	0.35260416666666666	0.010391816060599149
410.0	0.3330078125	0.36171875	0.345703125	0.3468098958333334	0.01174728874507828
411.0	0.33046875	0.373046875	0.3708984374999999	0.3581380208333333	0.0195847790772854
412.0	0.328125	0.370703125	0.357421875	0.3520833333333333	0.017787621210155462
413.0	0.298828125	0.368359375	0.3662109375	0.34446614583333335	0.03228287115598277
414.0	0.326171875	0.3771484375	0.3521484375	0.3518229166666667	0.020812367379978693
415.0	0.3283203125	0.3582031249999999	0.36484375	0.3504557291666666	0.0158851498440706
416.0	0.3583984375	0.3953124999999999	0.336328125	0.3633463541666666	0.02433311232375015
417.0	0.3501953125	0.3740234375	0.3490234375	0.3577473958333333	0.011518838830518996
418.0	0.3582031249999999	0.3611328124999999	0.3669921874999999	0.3621093749999999	0.003653962291771427
419.0	0.35078125	0.371484375	0.36875	0.3636718749999999	0.009183149834638261
420.0	0.359765625	0.3669921874999999	0.38046875	0.3690755208333332	0.008579434889110909
421.0	0.3650390624999999	0.3607421875	0.3703125	0.36536458333333327	0.003913838115934678
422.0	0.3646484375	0.3865234374999999	0.3568359375	0.3693359375	0.012564935501890402
423.0	0.3474609374999999	0.378515625	0.3464843749999999	0.3574869791666666	0.01487484179785743
424.0	0.3626953125	0.375	0.3564453125	0.3647135416666667	0.007708179369239411
425.0	0.3634765625	0.3533203124999999	0.363671875	0.36015624999999996	0.004834395368681542
426.0	0.370703125	0.345703125	0.3699218749999999	0.36210937499999996	0.011605354143311021
427.0	0.3732421875	0.3542968749999999	0.374609375	0.3673828125	0.009269973772184045
428.0	0.35546875	0.3751953125	0.3699218749999999	0.3668619791666667	0.008338926345748962
429.0	0.3621093749999999	0.3880859375	0.3634765625	0.37122395833333327	0.01193627681978668
430.0	0.3425781249999999	0.3638671875	0.3521484375	0.3528645833333333	0.008705963250292997
431.0	0.351953125	0.3767578124999999	0.36484375	0.3645182291666666	0.010129086939860001
432.0	0.3380859375	0.3681640625	0.3759765625	0.36074218750000003	0.016334789808042125
433.0	0.34765625	0.3611328124999999	0.3888671875	0.3658854166666667	0.017156646470702246
434.0	0.3568359375	0.3609375	0.3701171875	0.3626302083333333	0.005552587776099067
435.0	0.3833984375	0.35703125	0.35546875	0.36529947916666666	0.012813783493470414
436.0	0.3503906249999999	0.3837890625	0.362890625	0.3656901041666667	0.013777801458960558
437.0	0.4025390625	0.3712890625	0.362890625	0.37890625	0.0170590310022867
438.0	0.386328125	0.3619140625	0.3513671874999999	0.3665364583333333	0.014642215113607674
439.0	0.3738281249999999	0.3625	0.3626953125	0.36634114583333327	0.005294694169621695
440.0	0.3900390625	0.352734375	0.359375	0.3673828125	0.01624815319032763
441.0	0.3943359374999999	0.375	0.34765625	0.37233072916666665	0.019150144670657624
442.0	0.3974609375	0.370703125	0.3347656249999999	0.36764322916666664	0.025686543484235807
443.0	0.404296875	0.3484374999999999	0.339453125	0.3640625	0.02868546028060936
444.0	0.3935546875	0.351171875	0.3621093749999999	0.36894531249999996	0.01796521138163922
445.0	0.3953124999999999	0.3523437499999999	0.363671875	0.37044270833333326	0.018183536640992183
446.0	0.3835937499999999	0.3777343749999999	0.347265625	0.3695312499999999	0.01592485711768706
447.0	0.3966796875	0.3783203125	0.3828125	0.3859375	0.00781412743465988
448.0	0.390625	0.3712890625	0.3810546875	0.3809895833333334	0.007893997663430307
449.0	0.3816406249999999	0.3751953125	0.386328125	0.3810546875	0.004563797439667167
450.0	0.3599609375	0.3974609375	0.3755859375	0.37766927083333335	0.015380024021076449
451.0	0.36640625	0.3986328125	0.3642578125	0.3764322916666667	0.015722622552155053
452.0	0.3791015625	0.394921875	0.3833984375	0.3858072916666666	0.006679446369104474
453.0	0.3947265625	0.4064453125	0.387109375	0.39609374999999997	0.007952841043555602
454.0	0.3685546875	0.404296875	0.3894531249999999	0.3874348958333333	0.014661308003225753
455.0	0.38046875	0.3916015625	0.388671875	0.3869140625	0.004711850813208903
456.0	0.38203125	0.3855468749999999	0.3787109374999999	0.3820963541666666	0.0027911394674773452
457.0	0.375390625	0.38515625	0.40859375	0.3897135416666666	0.013932900103536913
458.0	0.3828125	0.4083984375	0.3914062499999999	0.3942057291666667	0.010631333003342123
459.0	0.383984375	0.416015625	0.3826171874999999	0.3942057291666667	0.015432022282917174
460.0	0.4267578125	0.408203125	0.38125	0.4054036458333334	0.01868364815085177
461.0	0.4412109374999999	0.4068359375	0.370703125	0.40625	0.02878767558000257
462.0	0.4187499999999999	0.3947265625	0.3638671875	0.3924479166666666	0.02246367359542752
463.0	0.409765625	0.4089843749999999	0.3796874999999999	0.3994791666666666	0.013998455628484155
464.0	0.415625	0.3822265625	0.3673828125	0.38841145833333335	0.02017451967289726
465.0	0.3998046875	0.4070312499999999	0.3972656249999999	0.40136718749999994	0.0041370611628430256
466.0	0.3908203125	0.404296875	0.411328125	0.4021484375	0.008508992543278112
467.0	0.3974609375	0.4029296875	0.4203125	0.4069010416666667	0.00974259437079182
468.0	0.3998046875	0.4	0.4115234375	0.4037760416666667	0.005478816380200314
469.0	0.401953125	0.4	0.4029296875	0.4016276041666667	0.0012179874305904756
470.0	0.3953124999999999	0.40078125	0.4310546875	0.4090494791666666	0.015719387222697924
471.0	0.4080078124999999	0.4148437499999999	0.4128906249999999	0.4119140624999999	0.0028749221570077625
472.0	0.3884765624999999	0.407421875	0.4345703125	0.41015625	0.018916765971770402
473.0	0.417578125	0.4255859374999999	0.42109375	0.4214192708333333	0.0032772689970450583
474.0	0.40859375	0.4421874999999999	0.4353515624999999	0.42871093749999994	0.014496170415172696
475.0	0.416015625	0.3962890624999999	0.45234375	0.4215494791666667	0.02321636856665453
476.0	0.4177734374999999	0.4212890625	0.442578125	0.42721354166666664	0.01095879313733544
477.0	0.42421875	0.3958984375	0.4333984374999999	0.4178385416666666	0.015960217078359783
478.0	0.429296875	0.4005859375	0.426953125	0.4189453125	0.013017252111680973
479.0	0.4251953125	0.421875	0.4044921875	0.4171875	0.009078705428231722
480.0	0.4203125	0.3947265625	0.4068359375	0.4072916666666666	0.010450384881061859
481.0	0.43359375	0.4001953124999999	0.4119140624999999	0.415234375	0.013835516209706949
482.0	0.4207031249999999	0.4232421875	0.4177734374999999	0.4205729166666666	0.0022345055080378582
483.0	0.431640625	0.4181640625	0.4345703125	0.42812500000000003	0.007144273889910896
484.0	0.4287109375	0.3621093749999999	0.44140625	0.41074218749999997	0.03477696151777578
485.0	0.43984375	0.396875	0.4275390624999999	0.4214192708333333	0.018067784528882275
486.0	0.4279296875	0.3990234375	0.4466796875	0.4245442708333333	0.019602301319332077
487.0	0.42109375	0.4056640625	0.4123046875	0.41302083333333334	0.006319465311130083
488.0	0.4328125	0.3947265625	0.4187499999999999	0.4154296874999999	0.015724779068648703
489.0	0.44765625	0.4341796875	0.4244140625	0.4354166666666666	0.009528812729134169
490.0	0.4384765625	0.4125	0.437109375	0.4293619791666667	0.011936276819786677
491.0	0.4431640624999999	0.416015625	0.4455078125	0.4348958333333333	0.013384568005684163
492.0	0.4365234375	0.4207031249999999	0.41640625	0.4245442708333333	0.008650283587345183
493.0	0.4337890625	0.411328125	0.4263671875	0.423828125	0.009343752177396627
494.0	0.4187499999999999	0.42734375	0.42578125	0.42395833333333327	0.0037376823162519604
495.0	0.4158203124999999	0.4343749999999999	0.4363281249999999	0.4288411458333332	0.009241581749074471
496.0	0.4341796875	0.455078125	0.413671875	0.43430989583333335	0.016904281517279907
497.0	0.4148437499999999	0.4548828124999999	0.40625	0.4253255208333333	0.021192581292627303
498.0	0.45859375	0.4484375	0.42421875	0.4437499999999999	0.014419654374903276
499.0	0.4513671875	0.4373046874999999	0.4005859375	0.4297526041666666	0.021408087411004792
500.0	0.437109375	0.4226562499999999	0.409375	0.423046875	0.01132587980624097
501.0	0.449609375	0.4158203124999999	0.4162109375	0.42721354166666664	0.015837048546440934
502.0	0.4521484375	0.4298828125	0.3972656249999999	0.4264322916666667	0.02253826889971059
503.0	0.4765625	0.4546875	0.4150390625	0.4487630208333333	0.02546380346689921
504.0	0.4728515625	0.4517578125	0.4212890625	0.4486328124999999	0.02116596435022511
505.0	0.4630859375	0.450390625	0.4462890625	0.4532552083333334	0.007150204225363753
506.0	0.4558593749999999	0.4640625	0.42578125	0.4485677083333333	0.016456808671468016
507.0	0.4558593749999999	0.4595703125	0.4490234374999999	0.4548177083333333	0.004368290676358444
508.0	0.4361328125	0.4609375	0.4611328125	0.45273437499999997	0.01173934821655269
509.0	0.43671875	0.456640625	0.4564453125	0.4499348958333333	0.009345566498224874
510.0	0.4365234375	0.4525390625	0.452734375	0.447265625	0.007596292119932867
511.0	0.4376953125	0.4599609375	0.448828125	0.4488281250000001	0.009089903342359455
512.0	0.4171875	0.460546875	0.462109375	0.4466145833333333	0.020817865351546953
513.0	0.4513671875	0.4349609375	0.441015625	0.4424479166666666	0.006773962618213317
514.0	0.448828125	0.4306640625	0.4505859375	0.443359375	0.00900557959640508
515.0	0.4546875	0.4529296874999999	0.450390625	0.4526692708333333	0.0017638303625187668
516.0	0.4626953124999999	0.4517578125	0.4421874999999999	0.4522135416666666	0.008378478787496849
517.0	0.4732421875	0.43515625	0.4597656249999999	0.4560546875	0.015768385071827654
518.0	0.46875	0.4501953125	0.4494140625	0.45611979166666666	0.008936599271094015
519.0	0.4896484375	0.4279296875	0.4568359374999999	0.45813802083333327	0.02521339050512423
520.0	0.47421875	0.414453125	0.480078125	0.45625	0.02965149955366931
521.0	0.4556640625	0.430078125	0.4404296875	0.4420572916666667	0.010508627278923101
522.0	0.4701171875	0.4302734375	0.4693359375	0.4565755208333333	0.01860111607127975
523.0	0.4671875	0.4431640624999999	0.4460937499999999	0.45214843749999994	0.010701271509220915
524.0	0.4759765625	0.4623046875	0.437109375	0.4584635416666667	0.01609824766912512
525.0	0.4578124999999999	0.447265625	0.431640625	0.44557291666666665	0.010751455913199448
526.0	0.4564453125	0.4517578125	0.4499999999999999	0.45273437499999997	0.002720388335387544
527.0	0.445703125	0.4388671875	0.437890625	0.4408203124999999	0.0034756114101664425
528.0	0.46796875	0.414453125	0.453125	0.4451822916666666	0.022558006583568192
529.0	0.4583984375	0.4324218749999999	0.438671875	0.44316406249999996	0.0110703887685564
530.0	0.466015625	0.4539062499999999	0.435546875	0.4518229166666667	0.012525743889391905
531.0	0.4615234375	0.4248046875	0.451171875	0.4458333333333333	0.015458367113760267
532.0	0.4572265625	0.4322265625	0.4656249999999999	0.4516927083333333	0.01418524029437641
533.0	0.4626953124999999	0.459375	0.4373046874999999	0.45312499999999994	0.011268476219751475
534.0	0.458984375	0.4505859375	0.4416015625	0.450390625	0.007097847224430393
535.0	0.4849609375	0.4499999999999999	0.4572265625	0.4640625	0.015069048163872377
536.0	0.481640625	0.4695312499999999	0.4460937499999999	0.4657552083333332	0.014755540170112599
537.0	0.4876953125	0.4845703125	0.4625	0.4782552083333333	0.0112134249442369
538.0	0.4832031249999999	0.4499999999999999	0.478515625	0.4705729166666666	0.014672578487157808
539.0	0.4724609374999999	0.4517578125	0.4912109375	0.47180989583333327	0.016113248369074185
540.0	0.48203125	0.4453125	0.4888671875	0.47207031250000003	0.019125339347139166
541.0	0.474609375	0.4324218749999999	0.46640625	0.4578125	0.01826354644931405
542.0	0.4603515625	0.4505859375	0.4658203125	0.45891927083333334	0.006301330016959832
543.0	0.457421875	0.4775390625	0.4671875	0.46738281249999997	0.008213968527536145
544.0	0.4626953124999999	0.4634765625	0.493359375	0.4731770833333333	0.014274598898729816
545.0	0.452734375	0.4851562499999999	0.4685546874999999	0.4688151041666666	0.013237455879916721
546.0	0.4970703125	0.4994140625	0.4923828125	0.4962890625	0.0029231698334171385
547.0	0.4740234375	0.480859375	0.4724609374999999	0.47578125	0.003646995722437763
548.0	0.4732421875	0.468359375	0.4666015624999999	0.4694010416666667	0.002809303256561423
549.0	0.4638671875	0.4904296875	0.460546875	0.4716145833333334	0.013373162861400232
550.0	0.4576171875	0.499609375	0.478515625	0.47858072916666666	0.01714330057044981
551.0	0.43984375	0.47265625	0.4767578125	0.4630859375	0.016519789417023836
552.0	0.46640625	0.4888671875	0.4904296875	0.4819010416666667	0.010975025532469975
553.0	0.4578124999999999	0.503125	0.4671875	0.4760416666666667	0.01952951381172159
554.0	0.44765625	0.4988281249999999	0.4708984375	0.47246093749999996	0.020920026329515045
555.0	0.4638671875	0.4935546875	0.4812499999999999	0.4795572916666666	0.012178830271932293
556.0	0.4753906249999999	0.4712890625	0.4587890624999999	0.4684895833333333	0.007060726216842119
557.0	0.484375	0.4822265624999999	0.4595703125	0.475390625	0.01122098217985968
558.0	0.4748046875	0.4982421875	0.4714843749999999	0.4815104166666666	0.011908546935956067
559.0	0.475	0.5037109375	0.4636718749999999	0.48079427083333326	0.01685154418912879
560.0	0.482421875	0.5021484375	0.4857421875	0.4901041666666666	0.00862378353564249
561.0	0.466015625	0.4857421875	0.4675781249999999	0.47311197916666664	0.00895365748246873
562.0	0.4603515625	0.4851562499999999	0.4642578125	0.469921875	0.010889730131216677
563.0	0.4986328125	0.505859375	0.4759765625	0.4934895833333333	0.012730153846233952
564.0	0.5046875	0.5056640625	0.51171875	0.5073567708333333	0.003110044508462569
565.0	0.5041015625	0.5212890625	0.4929687499999999	0.5061197916666667	0.011649462412526528
566.0	0.5154296875	0.4912109375	0.4787109375	0.4951171875	0.015242719402772794
567.0	0.541796875	0.466015625	0.4832031249999999	0.49700520833333334	0.032440433527167224
568.0	0.511328125	0.4708984375	0.504296875	0.4955078124999999	0.0176366214179208
569.0	0.5220703125	0.496484375	0.5109375	0.5098307291666667	0.01047469190307811
570.0	0.52109375	0.4845703125	0.4876953125	0.4977864583333333	0.016530049200900822
571.0	0.5234375	0.5142578125	0.4916015625	0.509765625	0.013379500252932825
572.0	0.5125	0.50546875	0.4890624999999999	0.50234375	0.0098201602265442
573.0	0.530859375	0.4949218749999999	0.4884765625	0.5047526041666667	0.0186468607869851
574.0	0.4953125	0.506640625	0.4806640625	0.49420572916666666	0.010633724844012066
575.0	0.509765625	0.5154296875	0.4939453124999999	0.5063802083333333	0.009091768320496126
576.0	0.5130859375	0.491796875	0.4880859374999999	0.49765624999999997	0.011015117083443982
577.0	0.5244140625	0.4982421875	0.5193359375	0.5139973958333334	0.011331866001059674
578.0	0.533984375	0.4958984374999999	0.515625	0.5151692708333333	0.01555185788726416
579.0	0.517578125	0.4875	0.50625	0.5037760416666667	0.012403326254281106
580.0	0.5203125	0.508203125	0.5154296875	0.5146484374999999	0.004974401430961727
581.0	0.52734375	0.52890625	0.5142578125	0.5235026041666666	0.006568103799552907
582.0	0.51953125	0.5125	0.519921875	0.5173177083333332	0.0034103648056533474
583.0	0.525390625	0.505078125	0.540234375	0.5235677083333333	0.014410245137767626
584.0	0.501171875	0.4974609375	0.523046875	0.5072265625	0.0112887696400883
585.0	0.5208984375	0.5017578125	0.533203125	0.5186197916666666	0.01293821444870428
586.0	0.5166015625	0.4685546874999999	0.5359375	0.5070312499999999	0.028329066534959976
587.0	0.519140625	0.509765625	0.5322265625	0.5203776041666667	0.009211261818694262
588.0	0.5025390625	0.5080078125	0.536328125	0.5156250000000001	0.014808586365458025
589.0	0.5091796875	0.4896484375	0.5115234375	0.5034505208333333	0.009806338741543083
590.0	0.5029296875	0.51015625	0.5162109375	0.509765625	0.005429078577965994
591.0	0.51484375	0.5099609375	0.5326171875	0.519140625	0.00973563102183051
592.0	0.5435546875	0.4968749999999999	0.5060546875	0.5154947916666667	0.02019215988583282
593.0	0.5435546875	0.505078125	0.5236328125	0.5240885416666667	0.01571129598429347
594.0	0.5349609375	0.503125	0.524609375	0.5208984375	0.013259211187514261
595.0	0.495703125	0.483984375	0.509765625	0.49648437500000003	0.010539638721275023
596.0	0.53671875	0.4962890625	0.505859375	0.5129557291666667	0.01725125289519557
597.0	0.509765625	0.500390625	0.493359375	0.501171875	0.006720566614877057
598.0	0.5068359375	0.4869140625	0.4970703125	0.4969401041666666	0.008133592545177811
599.0	0.51484375	0.5099609375	0.4904296875	0.505078125	0.010548080563814902
600.0	0.53203125	0.5091796875	0.46015625	0.5004557291666666	0.029984268019538744
kbind=0.0001	kunbind=0.01
Time	Replicate1	Replicate2	Replicate3	Mean	Std
0.0	0.005078125	0.00703125	0.0064453125	0.006184895833333333	0.0008183466855453473
1.0	0.0068359375	0.00390625	0.0066406249999999	0.0057942708333333	0.0013374113661571492
2.0	0.0048828125	0.0064453125	0.00546875	0.005598958333333333	0.0006444983682689885
3.0	0.0041015625	0.0060546875	0.007421875	0.005859375	0.0013625292666963767
4.0	0.0078125	0.0062499999999999	0.0044921875	0.0061848958333333	0.0013562934020833097
5.0	0.00546875	0.00546875	0.009375	0.006770833333333333	0.0018414239093399675
6.0	0.0062499999999999	0.0056640624999999	0.0124999999999999	0.008138020833333233	0.0030936469714887295
7.0	0.0103515625	0.0044921875	0.005859375	0.0069010416666666664	0.002502914425356912
8.0	0.0056640624999999	0.0062499999999999	0.0103515625	0.007421874999999933	0.002085366846099912
9.0	0.0095703124999999	0.009765625	0.0134765624999999	0.010937499999999933	0.0017971580393023562
10.0	0.0072265624999999	0.0062499999999999	0.0099609375	0.007812499999999933	0.0015706169377363499
11.0	0.0062499999999999	0.0091796874999999	0.0109375	0.008789062499999932	0.0019334951048070028
12.0	0.0099609375	0.0076171874999999	0.01171875	0.009765624999999967	0.0016801416537193057
13.0	0.0123046875	0.0052734374999999	0.0177734375	0.011783854166666633	0.005116375704267881
14.0	0.0142578125	0.00703125	0.012890625	0.011393229166666666	0.003134479978440292
15.0	0.0087890625	0.0052734374999999	0.0126953125	0.0089192708333333	0.0030313663351101486
16.0	0.0095703124999999	0.0078125	0.0111328124999999	0.009505208333333267	0.0013562934020832694
17.0	0.0091796874999999	0.0087890625	0.009375	0.009114583333333301	0.0002435974861180861
18.0	0.0109375	0.0091796874999999	0.0115234374999999	0.010546874999999933	0.0009959022487486039
19.0	0.012890625	0.0144531249999999	0.009765625	0.012369791666666635	0.0019487798889447254
20.0	0.009375	0.0105468749999999	0.0124999999999999	0.0108072916666666	0.0012889967365379404
21.0	0.012890625	0.0134765624999999	0.0095703124999999	0.011979166666666602	0.0017200318767738336
22.0	0.0115234374999999	0.009765625	0.0105468749999999	0.0106119791666666	0.000719099024556423
23.0	0.0095703124999999	0.0078125	0.0062499999999999	0.0078776041666666	0.0013562934020833095
24.0	0.0072265624999999	0.0103515625	0.0044921875	0.007356770833333299	0.0023938510821419593
25.0	0.0142578125	0.0101562499999999	0.0048828125	0.009765624999999967	0.0038372817782008754
26.0	0.0144531249999999	0.0123046875	0.007421875	0.011393229166666635	0.0029419592520038727
27.0	0.0142578125	0.0119140625	0.0082031249999999	0.0114583333333333	0.0024927330363381487
28.0	0.0078125	0.0164062499999999	0.0064453125	0.010221354166666634	0.004408854935764801
29.0	0.01328125	0.0080078125	0.00703125	0.009440104166666666	0.0027452042503005227
30.0	0.0111328124999999	0.01171875	0.0087890625	0.010546874999999968	0.0012657696676577697
31.0	0.0099609375	0.0044921875	0.007421875	0.007291666666666666	0.002234505508037827
32.0	0.0123046875	0.0103515625	0.0064453125	0.009700520833333332	0.0024359748611809512
33.0	0.0048828125	0.012890625	0.0101562499999999	0.009309895833333299	0.00332350234846359
34.0	0.013671875	0.0066406249999999	0.005078125	0.008463541666666633	0.0037376823162519235
35.0	0.0123046875	0.008984375	0.0064453125	0.009244791666666667	0.0023991570016521197
36.0	0.0130859374999999	0.00703125	0.0130859374999999	0.011067708333333266	0.0028542070594769022
37.0	0.0101562499999999	0.0044921875	0.0107421875	0.008463541666666633	0.0028183412528532824
38.0	0.0085937499999999	0.0189453124999999	0.0105468749999999	0.012695312499999901	0.004490771969005348
39.0	0.0105468749999999	0.015234375	0.0078125	0.011197916666666634	0.003064740181234335
40.0	0.0062499999999999	0.01484375	0.0164062499999999	0.012499999999999933	0.004465215676948519
41.0	0.0062499999999999	0.0138671875	0.0068359375	0.008984374999999966	0.0034609463177088834
42.0	0.0105468749999999	0.0130859374999999	0.0087890625	0.0108072916666666	0.0017638303625187204
43.0	0.0107421875	0.016796875	0.0064453125	0.011328125	0.004246269234145918
44.0	0.0068359375	0.0101562499999999	0.01171875	0.009570312499999968	0.0020360020535301845
45.0	0.0103515625	0.0095703124999999	0.0138671875	0.011263020833333299	0.0018688411581259834
46.0	0.0126953125	0.008984375	0.0076171874999999	0.009765624999999967	0.002145476178813065
47.0	0.0173828124999999	0.0177734375	0.0076171874999999	0.014257812499999934	0.0046983381647575035
48.0	0.0101562499999999	0.0144531249999999	0.009375	0.011328124999999934	0.0022326078384742216
49.0	0.0062499999999999	0.0105468749999999	0.009375	0.008723958333333268	0.0018135922235916941
50.0	0.0042968749999999	0.015625	0.0134765624999999	0.011132812499999934	0.004912669135394167
51.0	0.0044921875	0.0164062499999999	0.0169921874999999	0.012630208333333268	0.005759419415259452
52.0	0.0087890625	0.0222656249999999	0.015234375	0.015429687499999968	0.005503516720158307
53.0	0.0044921875	0.0101562499999999	0.0162109375	0.0102864583333333	0.004785045527347127
54.0	0.0072265624999999	0.0062499999999999	0.0115234374999999	0.008333333333333233	0.00229070469866656
55.0	0.0082031249999999	0.0126953125	0.0052734374999999	0.008723958333333268	0.003052267752534169
56.0	0.0060546875	0.0124999999999999	0.008984375	0.009179687499999966	0.0026349096803187162
57.0	0.0134765624999999	0.0068359375	0.0142578125	0.011523437499999968	0.003329872878266757
58.0	0.0124999999999999	0.0083984375	0.009375	0.010091145833333301	0.0017493527138729235
59.0	0.0144531249999999	0.0164062499999999	0.0095703124999999	0.0134765624999999	0.0028749221570077625
60.0	0.0154296874999999	0.017578125	0.009375	0.014127604166666634	0.0034731715282159095
61.0	0.0103515625	0.0068359375	0.0048828125	0.007356770833333334	0.0022627795829404645
62.0	0.0064453125	0.0121093749999999	0.0115234374999999	0.0100260416666666	0.002543232419872949
63.0	0.0060546875	0.015625	0.0072265624999999	0.009635416666666632	0.004262210235242964
64.0	0.011328125	0.0119140625	0.0107421875	0.011328125	0.00047841596538733923
65.0	0.008984375	0.0052734374999999	0.0082031249999999	0.007486979166666599	0.0015973755398939501
66.0	0.0091796874999999	0.0105468749999999	0.0111328124999999	0.010286458333333234	0.0008183466855453473
67.0	0.0080078125	0.0095703124999999	0.009765625	0.0091145833333333	0.0007866566389058777
68.0	0.007421875	0.009375	0.0107421875	0.0091796875	0.0013625292666963771
69.0	0.0076171874999999	0.0189453124999999	0.0078125	0.011458333333333267	0.0052946941696217125
70.0	0.0048828125	0.0103515625	0.0121093749999999	0.0091145833333333	0.003077162056795924
71.0	0.0080078125	0.0123046875	0.0101562499999999	0.010156249999999966	0.0017541918730869116
72.0	0.0158203125	0.0099609375	0.0105468749999999	0.012109374999999966	0.002634909680318778
73.0	0.0046874999999999	0.008984375	0.0103515625	0.008007812499999966	0.002413249087610806
74.0	0.0109375	0.0107421875	0.01484375	0.012174479166666667	0.0018891429854878785
75.0	0.0080078125	0.0044921875	0.0162109375	0.009570312499999999	0.004910080113272084
76.0	0.01328125	0.0064453125	0.0142578125	0.011328125	0.0034756114101664425
77.0	0.0158203125	0.0072265624999999	0.0107421875	0.011263020833333299	0.003527660725037555
78.0	0.0142578125	0.008984375	0.0162109375	0.013151041666666667	0.003052267752534126
79.0	0.012890625	0.0062499999999999	0.0072265624999999	0.008789062499999932	0.002927516556760088
80.0	0.0177734375	0.00703125	0.0109375	0.011914062499999998	0.00443951227115425
81.0	0.0162109375	0.0068359375	0.0124999999999999	0.0118489583333333	0.0038549144122623545
82.0	0.0123046875	0.0046874999999999	0.0144531249999999	0.010481770833333267	0.0041899981535687865
83.0	0.0130859374999999	0.0091796874999999	0.0158203125	0.012695312499999932	0.002725058533392792
84.0	0.0201171875	0.00390625	0.0171875	0.013736979166666668	0.007053518940839723
85.0	0.0185546875	0.0076171874999999	0.0085937499999999	0.0115885416666666	0.004941916592278262
86.0	0.0107421875	0.0095703124999999	0.0183593749999999	0.012890624999999933	0.003896472137355451
87.0	0.0160156249999999	0.0095703124999999	0.0080078125	0.011197916666666599	0.003465841576616159
88.0	0.0140624999999999	0.0126953125	0.013671875	0.013476562499999968	0.0005749844314015185
89.0	0.0083984375	0.009765625	0.0124999999999999	0.010221354166666634	0.0017051824028266216
90.0	0.01484375	0.01328125	0.0105468749999999	0.012890624999999966	0.0017758049084617437
91.0	0.0140624999999999	0.0083984375	0.0134765624999999	0.011979166666666602	0.002543232419872949
92.0	0.0138671875	0.0082031249999999	0.01484375	0.012304687499999967	0.002927516556760088
93.0	0.0171875	0.011328125	0.0119140625	0.013476562500000002	0.0026349096803187587
94.0	0.01171875	0.0111328124999999	0.011328125	0.011393229166666635	0.0002435974861181309
95.0	0.0103515625	0.00703125	0.0105468749999999	0.0093098958333333	0.0016132176684067279
96.0	0.013671875	0.00703125	0.009375	0.010026041666666666	0.002749832302336312
97.0	0.01171875	0.0105468749999999	0.0091796874999999	0.010481770833333267	0.0010375896777675678
98.0	0.0140624999999999	0.009375	0.0119140625	0.011783854166666633	0.0019158774699950334
99.0	0.0146484375	0.0121093749999999	0.0123046875	0.013020833333333301	0.0011536487725696456
100.0	0.012890625	0.0105468749999999	0.017578125	0.013671874999999967	0.0029231698334171775
101.0	0.01484375	0.0111328124999999	0.0158203125	0.013932291666666633	0.002019278960842601
102.0	0.0123046875	0.0162109375	0.0103515625	0.012955729166666667	0.002435974861180952
103.0	0.0123046875	0.0166015625	0.01484375	0.014583333333333332	0.0017638303625187588
104.0	0.0130859374999999	0.01328125	0.0099609375	0.012109374999999966	0.0015212658132223644
105.0	0.0103515625	0.009765625	0.0121093749999999	0.010742187499999967	0.0009959022487485449
106.0	0.0109375	0.0138671875	0.008984375	0.011263020833333331	0.0020066451832581305
107.0	0.01171875	0.009765625	0.011328125	0.010937500000000001	0.0008438464451051901
108.0	0.0134765624999999	0.013671875	0.0109375	0.012695312499999967	0.0012455160462049918
109.0	0.012890625	0.009375	0.0068359375	0.009700520833333332	0.0024825098912679188
110.0	0.0158203125	0.011328125	0.0085937499999999	0.011914062499999966	0.0029791826012103366
111.0	0.0140624999999999	0.01171875	0.0087890625	0.011523437499999968	0.0021572970736693474
112.0	0.0140624999999999	0.009765625	0.0078125	0.010546874999999968	0.0026106689655941502
113.0	0.0123046875	0.0091796874999999	0.0085937499999999	0.0100260416666666	0.0016289057295829636
114.0	0.0083984375	0.0095703124999999	0.0091796874999999	0.009049479166666602	0.0004871949722361459
115.0	0.0101562499999999	0.0078125	0.008984375	0.008984374999999966	0.000956831930774638
116.0	0.0080078125	0.0126953125	0.0105468749999999	0.010416666666666633	0.0019158774699950711
117.0	0.005859375	0.011328125	0.0087890625	0.008658854166666667	0.002234505508037827
118.0	0.005078125	0.01171875	0.0068359375	0.007877604166666666	0.0028093032565613824
119.0	0.0087890625	0.0124999999999999	0.0091796874999999	0.010156249999999934	0.001664936439133361
120.0	0.005859375	0.011328125	0.0095703124999999	0.0089192708333333	0.0022795757031265004
121.0	0.0140624999999999	0.008984375	0.0087890625	0.010611979166666632	0.0024411892264651447
122.0	0.0154296874999999	0.009765625	0.0091796874999999	0.011458333333333267	0.0028183412528532824
123.0	0.0123046875	0.011328125	0.0103515625	0.011328125	0.0007973599423122325
124.0	0.0134765624999999	0.00703125	0.0111328124999999	0.010546874999999933	0.002663707362692506
125.0	0.0130859374999999	0.007421875	0.0123046875	0.010937499999999966	0.002506299030588534
126.0	0.0124999999999999	0.0080078125	0.0105468749999999	0.010351562499999934	0.001839120689039741
127.0	0.0103515625	0.0087890625	0.011328125	0.01015625	0.0010457277606906908
128.0	0.0119140625	0.0087890625	0.01328125	0.011328125	0.0018801470153897981
129.0	0.0130859374999999	0.0076171874999999	0.0124999999999999	0.011067708333333233	0.002451584685385772
130.0	0.0138671875	0.013671875	0.0119140625	0.013151041666666667	0.0008783032267729195
131.0	0.012890625	0.013671875	0.0126953125	0.0130859375	0.00042192322255259516
132.0	0.0111328124999999	0.0115234374999999	0.0140624999999999	0.012239583333333234	0.0012988240457851566
133.0	0.0150390624999999	0.0109375	0.0138671875	0.013281249999999967	0.0017249532942046238
134.0	0.0140624999999999	0.012890625	0.0160156249999999	0.0143229166666666	0.001288996736537941
135.0	0.01328125	0.015625	0.0138671875	0.0142578125	0.0009959022487485909
136.0	0.0072265624999999	0.009375	0.019140625	0.011914062499999966	0.005184679359912674
137.0	0.00703125	0.0121093749999999	0.0154296874999999	0.011523437499999933	0.0034535904192381974
138.0	0.0091796874999999	0.0123046875	0.0146484375	0.012044270833333301	0.0022401888716257266
139.0	0.008984375	0.011328125	0.0134765624999999	0.011263020833333299	0.001834505573386076
140.0	0.0123046875	0.0124999999999999	0.0138671875	0.012890624999999966	0.0006951222820333069
141.0	0.0146484375	0.0101562499999999	0.0115234374999999	0.012109374999999934	0.0018801470153898435
142.0	0.0138671875	0.0091796874999999	0.0115234374999999	0.011523437499999933	0.0019136638615493986
143.0	0.0101562499999999	0.0107421875	0.0126953125	0.011197916666666634	0.0010855033854514037
144.0	0.0144531249999999	0.0101562499999999	0.012890625	0.012499999999999933	0.0017758049084617075
145.0	0.0166015625	0.0085937499999999	0.0115234374999999	0.012239583333333267	0.0033081630249772575
146.0	0.012890625	0.0130859374999999	0.0126953125	0.012890624999999966	0.00015947198846240557
147.0	0.0154296874999999	0.0142578125	0.013671875	0.014453124999999968	0.0007307924583542409
148.0	0.013671875	0.0105468749999999	0.0138671875	0.012695312499999967	0.0015212658132224327
149.0	0.013671875	0.009765625	0.012890625	0.012109375	0.0016876928902103802
150.0	0.0171875	0.0105468749999999	0.0138671875	0.013867187499999966	0.0027110238038616317
151.0	0.0130859374999999	0.0134765624999999	0.0130859374999999	0.013216145833333234	0.00018414239093399694
152.0	0.0126953125	0.0146484375	0.012890625	0.013411458333333334	0.0008783032267729195
153.0	0.013671875	0.01328125	0.011328125	0.012760416666666668	0.0010252614419286213
154.0	0.0124999999999999	0.01484375	0.0111328124999999	0.012825520833333265	0.0015323700906172077
155.0	0.0144531249999999	0.015234375	0.01484375	0.014843749999999966	0.0003189439769249336
156.0	0.0130859374999999	0.0134765624999999	0.0124999999999999	0.013020833333333233	0.00040132903665162604
157.0	0.0177734375	0.0109375	0.0119140625	0.013541666666666665	0.0030187560206691743
158.0	0.0166015625	0.0126953125	0.0124999999999999	0.013932291666666633	0.001889142985487904
159.0	0.0181640625	0.0138671875	0.011328125	0.014453124999999999	0.0028213474843776635
160.0	0.0158203125	0.0130859374999999	0.013671875	0.014192708333333299	0.0011754863336763193
161.0	0.0212890624999999	0.012890625	0.0115234374999999	0.015234374999999934	0.004317540268643017
162.0	0.0179687499999999	0.0126953125	0.0124999999999999	0.014388020833333267	0.0025332130805134833
163.0	0.0160156249999999	0.0134765624999999	0.0124999999999999	0.013997395833333233	0.0014817456610339904
164.0	0.0179687499999999	0.0121093749999999	0.0119140625	0.013997395833333268	0.002809303256561359
165.0	0.0183593749999999	0.0144531249999999	0.0138671875	0.015559895833333268	0.001993931358217883
166.0	0.0164062499999999	0.015625	0.0130859374999999	0.015039062499999934	0.0014174180375701468
167.0	0.0181640625	0.01328125	0.0146484375	0.015364583333333334	0.0020567147134025153
168.0	0.015625	0.01171875	0.015234375	0.014192708333333333	0.0017566064535458387
169.0	0.015625	0.0126953125	0.0146484375	0.014322916666666666	0.0012179874305904756
170.0	0.015625	0.013671875	0.0177734375	0.015690104166666666	0.0016750885846703915
171.0	0.0177734375	0.017578125	0.0177734375	0.017708333333333336	9.207119546699805e-05
172.0	0.016796875	0.0173828124999999	0.019140625	0.017773437499999968	0.0009959022487486047
173.0	0.0173828124999999	0.0154296874999999	0.0158203125	0.016210937499999935	0.0008438464451051748
174.0	0.015625	0.0162109375	0.0166015625	0.016145833333333335	0.00040132903665162614
175.0	0.0177734375	0.0162109375	0.01953125	0.017838541666666666	0.0013562934020833106
176.0	0.0212890624999999	0.0158203125	0.0183593749999999	0.018489583333333268	0.002234505508037788
177.0	0.0212890624999999	0.0173828124999999	0.021484375	0.020052083333333266	0.001889142985487904
178.0	0.02265625	0.0185546875	0.0203124999999999	0.02050781249999997	0.0016801416537192667
179.0	0.0220703125	0.0183593749999999	0.020703125	0.020377604166666632	0.0015323700906172083
180.0	0.0220703125	0.01953125	0.0220703125	0.021223958333333334	0.0011969255410709796
181.0	0.0228515624999999	0.0197265625	0.0203124999999999	0.0209635416666666	0.0013562934020832816
182.0	0.0218749999999999	0.0199218749999999	0.0193359374999999	0.020377604166666567	0.001085503385451372
183.0	0.0224609375	0.0208984374999999	0.0205078125	0.021289062499999966	0.0008438464451052053
184.0	0.0251953124999999	0.0197265625	0.020703125	0.021874999999999967	0.0023814246299702514
185.0	0.023046875	0.0208984374999999	0.01953125	0.021158854166666633	0.001447012419980011
186.0	0.0242187499999999	0.02109375	0.0222656249999999	0.022526041666666597	0.0012889967365379397
187.0	0.024609375	0.0201171875	0.0222656249999999	0.022330729166666632	0.0018345055733861163
188.0	0.0244140625	0.0208984374999999	0.0238281249999999	0.023046874999999935	0.001537892162892961
189.0	0.0255859375	0.021484375	0.0257812499999999	0.024283854166666636	0.0019811359446227535
190.0	0.028515625	0.0224609375	0.02734375	0.026106770833333334	0.0026220091882294618
191.0	0.0255859375	0.0251953124999999	0.0275390625	0.026106770833333303	0.0010252614419286508
192.0	0.0257812499999999	0.0238281249999999	0.0255859375	0.025065104166666602	0.0008783032267729386
193.0	0.025390625	0.0242187499999999	0.0261718749999999	0.0252604166666666	0.0008026580733032576
194.0	0.0271484374999999	0.0238281249999999	0.0259765625	0.0256510416666666	0.0013749161511681634
195.0	0.0287109374999999	0.0271484374999999	0.0261718749999999	0.0273437499999999	0.0010457277606906914
196.0	0.030859375	0.0283203125	0.0251953124999999	0.028124999999999966	0.002316464436804365
197.0	0.0300781249999999	0.025390625	0.026953125	0.027473958333333298	0.0019487798889447165
198.0	0.0275390625	0.0294921875	0.0263671875	0.02779947916666667	0.001288996736537977
199.0	0.029296875	0.0306640624999999	0.0283203125	0.029427083333333298	0.0009612515013172364
200.0	0.03046875	0.030859375	0.0314453125	0.030924479166666668	0.00040132903665162744
201.0	0.0349609374999999	0.0300781249999999	0.0298828125	0.03164062499999993	0.0023491690823787136
202.0	0.0335937499999999	0.0330078124999999	0.0310546874999999	0.03255208333333323	0.001085503385451372
203.0	0.032421875	0.0326171874999999	0.0302734375	0.031770833333333304	0.0010618168248893033
204.0	0.034765625	0.0357421875	0.0316406249999999	0.03404947916666664	0.001749352713873015
205.0	0.0333984375	0.034765625	0.0318359375	0.03333333333333333	0.0011969255410709788
206.0	0.0355468749999999	0.034375	0.0330078124999999	0.03430989583333327	0.0010375896777675305
207.0	0.0359374999999999	0.037109375	0.0369140624999999	0.03665364583333327	0.0005126307209643402
208.0	0.037109375	0.0373046875	0.034375	0.03626302083333333	0.0013374113661571698
209.0	0.03671875	0.0416015625	0.0341796875	0.0375	0.003079915669925748
210.0	0.0404296874999999	0.03828125	0.0369140624999999	0.038541666666666606	0.0014470124199799988
211.0	0.0378906249999999	0.0345703124999999	0.0345703124999999	0.03567708333333323	0.0015652103229389718
212.0	0.0384765624999999	0.0388671874999999	0.0392578125	0.038867187499999935	0.00031894397692493437
213.0	0.0390625	0.0390625	0.037109375	0.038411458333333336	0.0009207119546699837
214.0	0.0417968749999999	0.0376953125	0.0412109375	0.04023437499999997	0.001811253612401476
215.0	0.0437499999999999	0.0398437499999999	0.042578125	0.0420572916666666	0.0016366933710907053
216.0	0.0421875	0.04296875	0.0458984375	0.04368489583333333	0.001597375539893918
217.0	0.0394531249999999	0.04609375	0.0453124999999999	0.0436197916666666	0.0029634913220680076
218.0	0.0439453125	0.0439453125	0.0466796874999999	0.0448567708333333	0.0012889967365379302
219.0	0.0408203124999999	0.0511718749999999	0.04453125	0.04550781249999993	0.004282053034480552
220.0	0.0498046875	0.05390625	0.0427734374999999	0.048828124999999965	0.0045971102718515375
221.0	0.055859375	0.0546875	0.042578125	0.05104166666666667	0.006003719730936721
222.0	0.0511718749999999	0.0548828125	0.0455078125	0.0505208333333333	0.0038549144122623545
223.0	0.0482421874999999	0.048046875	0.0443359374999999	0.04687499999999994	0.0017971580393023997
224.0	0.0517578125	0.0531249999999999	0.0427734374999999	0.04921874999999993	0.004591574917319148
225.0	0.0457031249999999	0.0509765625	0.0458984375	0.04752604166666663	0.002441189226465218
226.0	0.0494140625	0.0541015624999999	0.0476562499999999	0.05039062499999993	0.002720388335387512
227.0	0.0554687499999999	0.0529296875	0.0443359374999999	0.05091145833333327	0.0047637390963350965
228.0	0.0607421875	0.0521484374999999	0.0474609375	0.0534505208333333	0.005499664604672633
229.0	0.0650390625	0.05859375	0.0490234375	0.05755208333333334	0.006579709371418037
230.0	0.059765625	0.05625	0.0511718749999999	0.055729166666666635	0.003527660725037561
231.0	0.0712890625	0.0552734375	0.0501953124999999	0.058919270833333294	0.00898909145525691
232.0	0.0730468749999999	0.05234375	0.0490234375	0.058138020833333304	0.010628940624433935
233.0	0.0734375	0.059765625	0.05625	0.06315104166666667	0.007413875440357687
234.0	0.0720703124999999	0.0589843749999999	0.0554687499999999	0.06217447916666657	0.0071430872320022145
235.0	0.0652343749999999	0.051953125	0.0535156249999999	0.056901041666666596	0.005926982644135931
236.0	0.0650390625	0.0599609374999999	0.0595703125	0.061523437499999965	0.002491032092410043
237.0	0.0626953125	0.071484375	0.0574218749999999	0.06386718749999996	0.005800485314420936
238.0	0.0677734374999999	0.0685546875	0.0662109374999999	0.06751302083333327	0.0009743899444724167
239.0	0.073828125	0.064453125	0.071875	0.07005208333333333	0.0040385579216851075
240.0	0.0798828124999999	0.0626953125	0.07734375	0.07330729166666662	0.007575059338383711
241.0	0.07421875	0.0710937499999999	0.0767578125	0.07402343749999997	0.0023164644368043625
242.0	0.0673828125	0.0845703125	0.0748046875	0.07558593749999999	0.007038480079031029
243.0	0.0765624999999999	0.0841796875	0.0806640625	0.08046874999999996	0.0031127690333026285
244.0	0.0843749999999999	0.091015625	0.0798828124999999	0.08509114583333327	0.004573075346051072
245.0	0.0818359374999999	0.0912109374999999	0.08515625	0.08606770833333327	0.0038812131668720935
246.0	0.083203125	0.081640625	0.0875	0.08411458333333333	0.0024773824987552656
247.0	0.1136718749999999	0.0650390625	0.0955078124999999	0.09140624999999993	0.020064973197441875
248.0	0.1126953124999999	0.0609374999999999	0.0875	0.08704427083333326	0.021132495601187316
249.0	0.1056640625	0.0730468749999999	0.0744140625	0.08437499999999996	0.01506398435588938
250.0	0.083203125	0.079296875	0.085546875	0.08268229166666667	0.0025779934730759515
251.0	0.0863281249999999	0.08359375	0.1080078125	0.09264322916666663	0.010921599925998792
252.0	0.094921875	0.0859375	0.102734375	0.09453125	0.00686285622557523
253.0	0.0927734375	0.0775390624999999	0.0984374999999999	0.08958333333333328	0.008824917220801186
254.0	0.0916015624999999	0.0853515624999999	0.1103515625	0.09576822916666661	0.010622957319985016
255.0	0.1140624999999999	0.0863281249999999	0.126953125	0.10911458333333328	0.01695010453763654
256.0	0.1136718749999999	0.0921874999999999	0.1103515625	0.10540364583333327	0.00944302217832
257.0	0.1101562499999999	0.1009765624999999	0.142578125	0.11790364583333328	0.017845430923331927
258.0	0.1044921875	0.0931640624999999	0.1199218749999999	0.10585937499999994	0.010966525845845808
259.0	0.137890625	0.1005859375	0.1349609375	0.12447916666666665	0.016937346648162887
260.0	0.12265625	0.0999999999999999	0.1296874999999999	0.1174479166666666	0.012667069278140963
261.0	0.12109375	0.1326171874999999	0.132421875	0.12871093749999996	0.005386755102457684
262.0	0.1337890625	0.1244140624999999	0.1216796875	0.12662760416666663	0.005185496810348943
263.0	0.1255859375	0.103125	0.137890625	0.12220052083333333	0.014393469697872585
264.0	0.1244140624999999	0.1201171875	0.116796875	0.1204427083333333	0.003118210941361428
265.0	0.1224609374999999	0.1291015625	0.1025390625	0.11803385416666663	0.011286892152484011
266.0	0.1298828125	0.1439453124999999	0.1302734374999999	0.13470052083333325	0.006538999754942537
267.0	0.1451171875	0.1371093749999999	0.12421875	0.1354817708333333	0.008609026037745281
268.0	0.132421875	0.1468749999999999	0.134375	0.13789062499999996	0.006402755652679249
269.0	0.1388671875	0.1341796874999999	0.14765625	0.14023437499999997	0.005586074080498117
270.0	0.1400390624999999	0.158203125	0.1349609375	0.14440104166666662	0.009977306471324984
271.0	0.1470703125	0.1724609375	0.112890625	0.144140625	0.02440755121504622
272.0	0.1527343749999999	0.176953125	0.1203125	0.14999999999999997	0.02320413332545338
273.0	0.153515625	0.1634765624999999	0.14765625	0.15488281249999997	0.006530567772382962
274.0	0.1794921874999999	0.1744140625	0.159765625	0.1712239583333333	0.008363288446627471
275.0	0.1779296875	0.166015625	0.1664062499999999	0.17011718749999996	0.005526573028568823
276.0	0.2091796875	0.1902343749999999	0.204296875	0.2012369791666666	0.008031331907548215
277.0	0.1999999999999999	0.1576171874999999	0.2054687499999999	0.1876953124999999	0.02138530662670585
278.0	0.1884765625	0.140234375	0.2107421874999999	0.1798177083333333	0.02942866768411925
279.0	0.187109375	0.16171875	0.1960937499999999	0.18164062499999997	0.014556569563187466
280.0	0.1957031249999999	0.1605468749999999	0.19921875	0.1851562499999999	0.01746054424892738
281.0	0.1822265625	0.1705078125	0.20078125	0.1845052083333333	0.012463665181690526
282.0	0.2099609375	0.1814453124999999	0.1857421875	0.19238281249999997	0.01255278568228652
283.0	0.2099609375	0.1703124999999999	0.190625	0.19029947916666665	0.016188043363494227
284.0	0.212109375	0.1740234375	0.18359375	0.18990885416666667	0.016177042669379027
285.0	0.1878906249999999	0.1841796875	0.1966796874999999	0.18958333333333324	0.0052415930228828685
286.0	0.2052734375	0.1818359375	0.2173828125	0.20149739583333334	0.014755540170112567
287.0	0.208984375	0.1892578124999999	0.1937499999999999	0.1973307291666666	0.008441979745706011
288.0	0.192578125	0.1619140624999999	0.1976562499999999	0.18404947916666659	0.015788800706705904
289.0	0.237890625	0.1761718749999999	0.218359375	0.21080729166666665	0.025756248399121027
290.0	0.2234374999999999	0.1771484374999999	0.2306640625	0.2104166666666666	0.023708466916638193
291.0	0.2166015624999999	0.1970703124999999	0.218359375	0.21067708333333326	0.009648165130546078
292.0	0.2513671875	0.2037109375	0.245703125	0.23359375000000002	0.021256485491626523
293.0	0.2240234374999999	0.2109375	0.2240234374999999	0.21966145833333325	0.006168770096288842
294.0	0.2429687499999999	0.1857421875	0.2156249999999999	0.21477864583333325	0.023370310230763226
295.0	0.2458984374999999	0.220703125	0.208984375	0.2251953125	0.015401229690403332
296.0	0.2677734375	0.2271484375	0.2353515625	0.24342447916666665	0.017539985630556792
297.0	0.2345703125	0.2220703124999999	0.2244140624999999	0.2270182291666666	0.0054251736083332875
298.0	0.2249999999999999	0.2248046875	0.2357421874999999	0.22851562499999992	0.0051105734132266345
299.0	0.250390625	0.2310546875	0.2259765624999999	0.2358072916666666	0.010518302990889747
300.0	0.2410156249999999	0.23203125	0.2156249999999999	0.2295572916666666	0.010512256714551782
301.0	0.2236328125	0.2195312499999999	0.2181640624999999	0.22044270833333326	0.0023237719137467593
302.0	0.2333984375	0.2576171874999999	0.2361328124999999	0.24238281249999993	0.010830015016629297
303.0	0.2330078125	0.2529296875	0.2416015624999999	0.2425130208333333	0.008158567811364871
304.0	0.2716796875	0.2826171875	0.2345703125	0.26295572916666665	0.020562200531844967
305.0	0.275	0.2839843749999999	0.258203125	0.2723958333333333	0.010685019916108643
306.0	0.2566406249999999	0.2419921874999999	0.2470703125	0.24856770833333328	0.006073210354176471
307.0	0.2498046874999999	0.269921875	0.2599609375	0.25989583333333327	0.00821293642744696
308.0	0.2669921875	0.245703125	0.23203125	0.24824218750000002	0.014385221965705082
309.0	0.2580078125	0.2671875	0.2767578125	0.2673177083333333	0.00765520914835347
310.0	0.259375	0.2537109374999999	0.2580078125	0.25703125	0.002413249087610812
311.0	0.2603515625	0.24140625	0.2876953125	0.26315104166666664	0.019000826990522947
312.0	0.26953125	0.2685546875	0.2462890625	0.26145833333333335	0.010733700877465788
313.0	0.2513671875	0.2830078124999999	0.2427734375	0.2590494791666666	0.01730056717469028
314.0	0.30234375	0.2708984375	0.2541015625	0.27578125000000003	0.019995142028818018
315.0	0.2800781249999999	0.2763671875	0.2515625	0.2693359375	0.012658701215818044
316.0	0.2607421875	0.2609375	0.2347656249999999	0.2521484375	0.012291763219077047
317.0	0.258984375	0.24375	0.251953125	0.25156249999999997	0.006225538066605165
318.0	0.2572265625	0.2802734375	0.269921875	0.26914062499999997	0.009425050857096441
319.0	0.2490234375	0.279296875	0.2609375	0.26308593750000003	0.012452097341014653
320.0	0.26875	0.2765625	0.2654296874999999	0.2702473958333333	0.004666656494129569
321.0	0.2697265625	0.2861328125	0.2615234374999999	0.2724609375	0.010231094416960032
322.0	0.2474609374999999	0.2740234375	0.2669921875	0.26282552083333327	0.011237213026245581
323.0	0.2693359374999999	0.2736328125	0.2515625	0.26484375	0.009553689858314096
324.0	0.281640625	0.2814453125	0.2783203125	0.28046875	0.0015212658132223776
325.0	0.2724609375	0.2818359375	0.2875	0.2805989583333333	0.006201663127140545
326.0	0.293359375	0.2791015624999999	0.2861328125	0.2861979166666666	0.005820909621681571
327.0	0.3177734375	0.292578125	0.2759765625	0.29544270833333336	0.017183307174825486
328.0	0.266796875	0.321875	0.2794921875	0.2893880208333333	0.023549176933950235
329.0	0.2740234375	0.29609375	0.27890625	0.2830078125	0.009465438347587441
330.0	0.2806640625	0.289453125	0.2771484374999999	0.282421875	0.005174859882613999
331.0	0.3046875	0.2878906249999999	0.296484375	0.29635416666666664	0.0068579135845123805
332.0	0.2742187499999999	0.284765625	0.300390625	0.2864583333333333	0.010751455913199533
333.0	0.2826171875	0.2917968749999999	0.2869140624999999	0.28710937499999994	0.003750135631227747
334.0	0.2658203125	0.28515625	0.2849609374999999	0.2786458333333333	0.009069363271581385
335.0	0.2501953125	0.2974609375	0.275	0.27421875	0.019304016686206907
336.0	0.2865234375	0.2658203125	0.2820312499999999	0.27812499999999996	0.00889190410760563
337.0	0.2748046875	0.27109375	0.2798828125	0.2752604166666667	0.003602561284441909
338.0	0.2833984375	0.2931640625	0.2798828125	0.2854817708333333	0.0056186065131227534
339.0	0.2853515625	0.2845703125	0.273046875	0.2809895833333333	0.005625391816986427
340.0	0.2994140625	0.280859375	0.2962890625	0.2921875	0.008111153566200005
341.0	0.31015625	0.3123046874999999	0.2923828125	0.3049479166666666	0.008928057943443962
342.0	0.3271484375	0.30390625	0.2900390625	0.30703125000000003	0.015310141453138316
343.0	0.3236328125	0.294140625	0.3177734375	0.3118489583333333	0.012748120670148192
344.0	0.333984375	0.2994140625	0.2996093749999999	0.31100260416666664	0.016250761617435102
345.0	0.303125	0.3044921874999999	0.26953125	0.2923828124999999	0.016168131863506317
346.0	0.2990234375	0.3013671875	0.2791015624999999	0.2931640625	0.009989618634800381
347.0	0.3021484375	0.3111328125	0.2822265625	0.2985026041666667	0.012079235565947003
348.0	0.3111328125	0.3244140625	0.2781249999999999	0.3045572916666666	0.019461028277978697
349.0	0.3249999999999999	0.3249999999999999	0.3041015625	0.3180338541666666	0.00985161791496879
350.0	0.3001953125	0.3125	0.2884765625	0.30039062499999997	0.009808499632413852
351.0	0.298828125	0.2939453125	0.28515625	0.2926432291666667	0.005656948957351161
352.0	0.2853515625	0.297265625	0.2794921875	0.28736979166666665	0.007394985096603845
353.0	0.29296875	0.290625	0.2820312499999999	0.28854166666666664	0.004701945334705203
354.0	0.3046875	0.3291015625	0.2826171875	0.30546875	0.01898520552881518
355.0	0.2724609375	0.291015625	0.2896484375	0.284375	0.008442983846779481
356.0	0.2978515625	0.3205078125	0.2966796874999999	0.3050130208333333	0.010966912338148753
357.0	0.293359375	0.31015625	0.298046875	0.30052083333333335	0.007076915750886056
358.0	0.3001953125	0.33359375	0.2962890625	0.31002604166666664	0.016741014591504066
359.0	0.3365234375	0.3177734375	0.290234375	0.31484375000000003	0.019010639624834114
360.0	0.3271484375	0.3119140625	0.2740234375	0.3043619791666667	0.022335948278581586
361.0	0.321484375	0.3078125	0.308984375	0.31276041666666665	0.006187293942977462
362.0	0.3306640625	0.2998046875	0.2806640625	0.3037109375	0.020598448028866578
363.0	0.358984375	0.2916015625	0.3048828125	0.3184895833333334	0.029142969586570703
364.0	0.37109375	0.3249999999999999	0.324609375	0.3402343749999999	0.02182145604698316
365.0	0.3384765625	0.3330078125	0.3171874999999999	0.32955729166666664	0.009027203924736922
366.0	0.3578125	0.3406249999999999	0.3212890625	0.3399088541666666	0.014919227422916412
367.0	0.3484374999999999	0.3482421875	0.3302734375	0.3423177083333333	0.008516958834121357
368.0	0.2962890625	0.3249999999999999	0.3322265625	0.31783854166666664	0.01552075686851969
369.0	0.308203125	0.3123046874999999	0.3154296875	0.31197916666666664	0.002959197442021735
370.0	0.321484375	0.327734375	0.3308593749999999	0.3266927083333333	0.003897559777889494
371.0	0.3158203125	0.3287109375	0.3287109375	0.3244140625	0.006076698900821914
372.0	0.3308593749999999	0.3154296875	0.3390625	0.3284505208333333	0.009797257795330257
373.0	0.3113281249999999	0.2912109375	0.339453125	0.3139973958333333	0.01978502664108312
374.0	0.3333984375	0.32578125	0.33828125	0.33248697916666664	0.005143641201849897
375.0	0.3376953124999999	0.3142578124999999	0.3623046875	0.3380859375	0.019616999264827725
376.0	0.3347656249999999	0.3056640625	0.35703125	0.33248697916666664	0.021032374379201937
377.0	0.3421875	0.29296875	0.3646484375	0.33326822916666665	0.02993503459352354
378.0	0.32265625	0.316015625	0.3529296875	0.33053385416666664	0.016066621468508117
379.0	0.339453125	0.33125	0.3548828125	0.3418619791666666	0.009797257795330262
380.0	0.34609375	0.2869140624999999	0.3583984375	0.3304687499999999	0.03120480129761188
381.0	0.3095703125	0.3064453124999999	0.3298828124999999	0.3152994791666666	0.010390592366281233
382.0	0.3328124999999999	0.339453125	0.34609375	0.3394531249999999	0.005422047607723212
383.0	0.3220703124999999	0.327734375	0.3283203125	0.3260416666666666	0.002818341252853351
384.0	0.3291015625	0.3255859375	0.3474609374999999	0.3340494791666666	0.009591326489949386
385.0	0.335546875	0.329296875	0.3296875	0.33151041666666664	0.002858658645846382
386.0	0.3482421875	0.3330078125	0.3349609375	0.3387369791666666	0.006768328863732837
387.0	0.36171875	0.34296875	0.301953125	0.33554687499999997	0.02495723882025513
388.0	0.372265625	0.3123046874999999	0.2994140625	0.3279947916666666	0.03174347246541132
389.0	0.339453125	0.3576171875	0.3208984375	0.3393229166666667	0.014990649664555936
390.0	0.3361328125	0.3562499999999999	0.336328125	0.34290364583333327	0.009437634375193057
391.0	0.333984375	0.337890625	0.3501953125	0.3406901041666666	0.006907794455573467
392.0	0.3556640625	0.3478515625	0.351953125	0.35182291666666665	0.0031907684257403246
393.0	0.31953125	0.3544921875	0.3509765625	0.3416666666666666	0.015717769308235496
394.0	0.3074218749999999	0.34765625	0.3474609374999999	0.3341796875	0.01892079868085264
395.0	0.310546875	0.337109375	0.3330078125	0.32688802083333335	0.011675629578886442
396.0	0.321484375	0.3373046875	0.3328124999999999	0.33053385416666664	0.006656562777927725
397.0	0.3425781249999999	0.319921875	0.3542968749999999	0.3389322916666666	0.01426836201229445
398.0	0.33984375	0.321875	0.3478515625	0.33652343749999997	0.010861669796501312
399.0	0.3423828125	0.3347656249999999	0.313671875	0.3302734375	0.012143977778679543
400.0	0.32421875	0.3685546875	0.327734375	0.3401692708333333	0.020122770092449394
401.0	0.3347656249999999	0.3595703125	0.3302734375	0.3415364583333333	0.012883060175083666
402.0	0.35859375	0.35078125	0.3322265625	0.3472005208333333	0.011058130046525408
403.0	0.3523437499999999	0.34375	0.3341796875	0.3434244791666667	0.0074190190045888725
404.0	0.3603515625	0.3470703125	0.3388671875	0.3487630208333334	0.008852251631137257
405.0	0.366796875	0.3533203124999999	0.337890625	0.35266927083333327	0.011809903011298818
406.0	0.3556640625	0.36484375	0.3048828125	0.341796875	0.026369839758580815
407.0	0.3423828125	0.3529296875	0.31015625	0.33515625	0.018194488965369075
408.0	0.35390625	0.3679687499999999	0.3171874999999999	0.3463541666666666	0.02140808741100481
409.0	0.37265625	0.3626953125	0.355859375	0.3637369791666667	0.006896740994834201
410.0	0.3818359375	0.376953125	0.3386718749999999	0.36582031249999997	0.01930006404991266
411.0	0.3501953125	0.3669921874999999	0.336328125	0.3511718749999999	0.012537581850534548
412.0	0.346875	0.362890625	0.3445312499999999	0.3514322916666666	0.008158567811364906
413.0	0.358984375	0.369140625	0.3296875	0.35260416666666666	0.016726576893254998
414.0	0.3689453124999999	0.3642578125	0.344140625	0.3591145833333333	0.010759731570034679
415.0	0.3693359375	0.3521484375	0.3291015625	0.35019531249999997	0.01648357274904068
416.0	0.3615234375	0.3367187499999999	0.3572265624999999	0.3518229166666666	0.010823359666703633
417.0	0.36953125	0.3724609375	0.355078125	0.3656901041666667	0.007598523698159581
418.0	0.37734375	0.3576171875	0.3580078125	0.3643229166666666	0.00920850051106727
419.0	0.3888671875	0.357421875	0.3466796875	0.36432291666666666	0.017900923088420173
420.0	0.3802734375	0.3794921875	0.3708984374999999	0.37688802083333334	0.0042472672995573614
421.0	0.4080078124999999	0.369140625	0.3718749999999999	0.3830078125	0.017712880467052876
422.0	0.3634765625	0.3587890625	0.3681640625	0.3634765625	0.0038273277230987247
423.0	0.3576171875	0.38515625	0.3693359375	0.37070312499999997	0.011284263145042408
424.0	0.3802734375	0.379296875	0.36328125	0.37428385416666665	0.007790224319207774
425.0	0.3744140625	0.3669921874999999	0.372265625	0.37122395833333327	0.003118210941361507
426.0	0.3884765624999999	0.3738281249999999	0.3445312499999999	0.3689453124999999	0.018269811458857137
427.0	0.3716796875	0.3525390625	0.3921875	0.37213541666666666	0.016189614281031425
428.0	0.346875	0.349609375	0.359375	0.35195312500000003	0.005365468171363679
429.0	0.37734375	0.36875	0.347265625	0.364453125	0.01264965749083414
430.0	0.39375	0.3582031249999999	0.34375	0.365234375	0.021009186203847046
431.0	0.3835937499999999	0.364453125	0.329296875	0.3591145833333333	0.022485738873583204
432.0	0.3874999999999999	0.3865234374999999	0.349609375	0.3745442708333333	0.017636140757801618
433.0	0.3855468749999999	0.390625	0.378125	0.384765625	0.005132917537611204
434.0	0.378125	0.394140625	0.378125	0.3834635416666667	0.0075498380282938825
435.0	0.3978515625	0.3787109374999999	0.390234375	0.3889322916666666	0.007868182640773977
436.0	0.409375	0.370703125	0.3890625	0.3897135416666666	0.015794437215735327
437.0	0.4158203124999999	0.368359375	0.36875	0.3843098958333333	0.022281799984933313
438.0	0.41015625	0.3740234375	0.36171875	0.3819661458333334	0.020556634181593748
439.0	0.3927734375	0.366796875	0.3533203124999999	0.3709635416666666	0.01637392442065007
440.0	0.399609375	0.382421875	0.3720703125	0.38470052083333334	0.011357645324334085
441.0	0.40234375	0.3896484375	0.3777343749999999	0.38990885416666665	0.01004842266570118
442.0	0.3984375	0.3837890625	0.4001953124999999	0.39414062499999997	0.007354754056157289
443.0	0.3759765625	0.395703125	0.3671875	0.37962239583333335	0.011923486425426344
444.0	0.3701171875	0.3822265625	0.3517578125	0.3680338541666666	0.012525743889391911
445.0	0.37265625	0.4044921875	0.3927734375	0.3899739583333333	0.013146851126903012
446.0	0.3738281249999999	0.375390625	0.3970703125	0.3820963541666666	0.010607384933425813
447.0	0.36640625	0.3830078125	0.3990234375	0.3828125	0.013316627208920228
448.0	0.3697265625	0.376171875	0.40234375	0.38274739583333334	0.014104333513137947
449.0	0.38125	0.387890625	0.3947265625	0.38795572916666665	0.005501976197603286
450.0	0.3630859374999999	0.3681640625	0.4009765625	0.3774088541666667	0.01679334184416968
451.0	0.398828125	0.3828125	0.3693359375	0.3836588541666666	0.012054999444638849
452.0	0.39609375	0.39609375	0.3681640625	0.38678385416666666	0.013166180951780777
453.0	0.3681640625	0.3919921875	0.4107421875	0.3902994791666667	0.017423607132378546
454.0	0.3874999999999999	0.40625	0.3855468749999999	0.3930989583333333	0.009333312988259122
455.0	0.3740234375	0.3835937499999999	0.3716796875	0.3764322916666667	0.0051535201633237234
456.0	0.3927734375	0.3884765624999999	0.378515625	0.3865885416666666	0.0059718657788898856
457.0	0.3689453124999999	0.3966796875	0.38203125	0.3825520833333333	0.011328499155698451
458.0	0.3861328125	0.425	0.3796874999999999	0.39694010416666664	0.020015058146951988
459.0	0.3904296874999999	0.3974609375	0.38984375	0.392578125	0.0034609463177088812
460.0	0.3865234374999999	0.391796875	0.373046875	0.3837890625	0.007895071457581131
461.0	0.4189453125	0.37109375	0.39609375	0.3953776041666666	0.01954188078740635
462.0	0.3818359375	0.418359375	0.3912109375	0.3971354166666667	0.01548795148389658
463.0	0.3833984375	0.396484375	0.3763671875	0.3854166666666667	0.008335876076911062
464.0	0.4021484374999999	0.4314453124999999	0.4015625	0.4117187499999999	0.0139508370534598
465.0	0.3748046874999999	0.4056640625	0.366796875	0.3824218749999999	0.016756704630239923
466.0	0.3841796875	0.4037109375	0.3798828125	0.38925781249999997	0.010369358719825278
467.0	0.382421875	0.3828125	0.3916015625	0.3856119791666666	0.004238276249677024
468.0	0.3693359375	0.4169921875	0.390234375	0.3921875000000001	0.01950453902667862
469.0	0.408203125	0.3947265625	0.3916015625	0.39817708333333335	0.007203357544751944
470.0	0.4107421875	0.3806640624999999	0.3933593749999999	0.3949218749999999	0.01232894847006854
471.0	0.4177734374999999	0.390234375	0.3794921875	0.3958333333333333	0.016121926605391065
472.0	0.398828125	0.400390625	0.3892578125	0.3961588541666667	0.004921289372126094
473.0	0.41015625	0.4009765625	0.4095703125	0.4069010416666667	0.0041960632927921775
474.0	0.4177734374999999	0.4212890625	0.39453125	0.4111979166666666	0.011872187052616962
475.0	0.412109375	0.40859375	0.3677734375	0.3961588541666667	0.020122770092449394
476.0	0.4373046874999999	0.417578125	0.3900390625	0.4149739583333332	0.01938377482468242
477.0	0.4427734375	0.4134765625	0.3777343749999999	0.411328125	0.026595510278845737
478.0	0.42890625	0.4107421875	0.3953124999999999	0.4116536458333333	0.013729726313991806
479.0	0.4248046875	0.3787109374999999	0.41796875	0.40716145833333334	0.020310204531087814
480.0	0.4263671875	0.41171875	0.4275390624999999	0.421875	0.007197471004956327
481.0	0.4197265624999999	0.4048828125	0.40859375	0.4110677083333332	0.006307380908741025
482.0	0.4128906249999999	0.40234375	0.4138671874999999	0.4097005208333333	0.005217277476471092
483.0	0.4212890625	0.413671875	0.4126953125	0.4158854166666666	0.0038416975239405856
484.0	0.3998046875	0.4046875	0.4255859374999999	0.4100260416666666	0.011181628779257395
485.0	0.3720703125	0.43671875	0.441015625	0.4166015625000001	0.03153717334208718
486.0	0.4318359375	0.4107421875	0.4388671875	0.4271484374999999	0.01195082698498307
487.0	0.3998046875	0.4134765625	0.451171875	0.42148437499999997	0.021721583485731527
488.0	0.4150390625	0.4005859375	0.4091796875	0.40826822916666666	0.005935557979188276
489.0	0.4306640625	0.437890625	0.41171875	0.4267578125	0.011035876405336088
490.0	0.4197265624999999	0.4134765625	0.4166015625	0.4166015624999999	0.0025515518153991124
491.0	0.4021484374999999	0.4345703125	0.431640625	0.42278645833333334	0.014642215113607677
492.0	0.41640625	0.422265625	0.4115234375	0.4167317708333333	0.004391516133864597
493.0	0.3978515625	0.4382812499999999	0.4203125	0.4188151041666666	0.016539277564798605
494.0	0.4322265625	0.452734375	0.4224609375	0.4358072916666667	0.01261576977544017
495.0	0.4306640625	0.4544921875	0.4207031249999999	0.4352864583333333	0.014176273454549344
496.0	0.407421875	0.4568359374999999	0.45546875	0.43990885416666664	0.02297854306299122
497.0	0.430859375	0.453515625	0.4345703125	0.4396484375	0.009921926262990923
498.0	0.4636718749999999	0.453515625	0.4357421875	0.45097656249999996	0.011542731905001016
499.0	0.4361328125	0.4519531249999999	0.456640625	0.4482421875	0.008773858377037562
500.0	0.4416015625	0.446875	0.4357421875	0.44140625	0.004547049502665175
501.0	0.4421874999999999	0.4558593749999999	0.4650390625	0.4543619791666666	0.009389005019493654
502.0	0.460546875	0.4638671875	0.4453125	0.4565755208333333	0.008078689971915399
503.0	0.42578125	0.4287109375	0.42890625	0.42779947916666666	0.0014293293229231839
504.0	0.4341796875	0.4185546875	0.440625	0.4311197916666667	0.009266315173611416
505.0	0.4298828125	0.42421875	0.4333984374999999	0.42916666666666664	0.003781649930067057
506.0	0.4228515625	0.4400390625	0.4669921875	0.44329427083333334	0.018166745806880366
507.0	0.4537109375	0.4402343749999999	0.47421875	0.4560546875	0.013972695017593734
508.0	0.4427734375	0.445703125	0.4775390625	0.45533854166666665	0.01574363598760602
509.0	0.4466796875	0.4296875	0.4326171875	0.436328125	0.0074167334164248035
510.0	0.4529296874999999	0.444921875	0.4501953125	0.44934895833333327	0.003323502348463553
511.0	0.4609375	0.446875	0.4275390624999999	0.44511718749999996	0.013691392319001515
512.0	0.4384765625	0.4740234375	0.4478515625	0.4534505208333333	0.0150423032673459
513.0	0.457421875	0.447265625	0.4564453125	0.45371093749999997	0.0045749286694689644
514.0	0.4591796875	0.4396484375	0.4353515624999999	0.4447265624999999	0.01036935871982531
515.0	0.4587890624999999	0.4609375	0.4748046875	0.46484375	0.007097847224430412
516.0	0.44921875	0.466015625	0.455078125	0.45677083333333335	0.006960972085741484
517.0	0.4421874999999999	0.46796875	0.4419921875	0.4507161458333333	0.012199693975449481
518.0	0.4244140625	0.4458984375	0.4343749999999999	0.4348958333333333	0.008778687935600615
519.0	0.433984375	0.4363281249999999	0.4376953125	0.43600260416666664	0.0015323700906171628
520.0	0.4380859375	0.446875	0.4658203125	0.45026041666666666	0.0115728035688668
521.0	0.4324218749999999	0.4662109375	0.4580078125	0.4522135416666666	0.014389935534364314
522.0	0.4322265625	0.4642578125	0.4478515625	0.4481119791666666	0.013077999509885108
523.0	0.4439453125	0.454296875	0.4697265625	0.45598958333333334	0.010592990104055506
524.0	0.43125	0.4595703125	0.49453125	0.4617838541666666	0.025881833724618195
525.0	0.4474609375	0.4703125	0.4892578125	0.46901041666666665	0.01708832458525635
526.0	0.4597656249999999	0.4703125	0.4671875	0.4657552083333332	0.004423252018610214
527.0	0.4695312499999999	0.45703125	0.4753906249999999	0.4673177083333333	0.007656870014577641
528.0	0.4634765625	0.4583984375	0.4552734375	0.45904947916666666	0.0033804049442050076
529.0	0.480078125	0.4619140625	0.4486328125	0.4635416666666667	0.012888980850534765
530.0	0.4599609375	0.468359375	0.4558593749999999	0.46139322916666664	0.0052026336000018806
531.0	0.4416015625	0.499609375	0.484765625	0.4753255208333333	0.024604379728914494
532.0	0.4583984375	0.4931640625	0.4646484374999999	0.4720703124999999	0.015132202787364348
533.0	0.4421874999999999	0.4826171875	0.4656249999999999	0.4634765624999999	0.016575116804122787
534.0	0.465234375	0.4564453125	0.484765625	0.4688151041666666	0.011835715470506408
535.0	0.474609375	0.4822265624999999	0.446875	0.4679036458333334	0.015191189234560991
536.0	0.4728515625	0.4597656249999999	0.470703125	0.4677734375	0.005729906438981326
537.0	0.44921875	0.4607421874999999	0.47578125	0.4619140625	0.010875709013645003
538.0	0.4626953124999999	0.4345703125	0.45859375	0.451953125	0.012405034772031552
539.0	0.4617187499999999	0.43671875	0.4720703125	0.45683593749999996	0.014839466213007082
540.0	0.4697265625	0.452734375	0.480078125	0.46751302083333335	0.011272237016912453
541.0	0.4662109375	0.4712890625	0.4865234375	0.47467447916666666	0.008631152822487786
542.0	0.4845703125	0.4460937499999999	0.4880859374999999	0.4729166666666666	0.019020892875386015
543.0	0.4955078125	0.4541015625	0.5115234375	0.4870442708333333	0.024194236025500745
544.0	0.4888671875	0.454296875	0.49609375	0.47975260416666665	0.018240091592361684
545.0	0.46640625	0.4591796875	0.5095703125	0.4783854166666666	0.022247533159034178
546.0	0.489453125	0.4541015625	0.4751953125	0.4729166666666667	0.01452187804482549
547.0	0.47421875	0.458984375	0.4916015625	0.4749348958333333	0.013325536355521535
548.0	0.4949218749999999	0.4705078124999999	0.4876953125	0.48437499999999994	0.010239790631379107
549.0	0.48828125	0.4669921875	0.4876953125	0.4809895833333333	0.009900543698024521
550.0	0.4970703125	0.484375	0.47578125	0.48574218750000003	0.00874482501358542
551.0	0.4888671875	0.4927734375	0.4595703125	0.4804036458333334	0.0148174566103399
552.0	0.48046875	0.4876953125	0.4958984374999999	0.4880208333333333	0.0063033476262810174
553.0	0.4697265625	0.4650390625	0.486328125	0.47369791666666666	0.009133629653467533
554.0	0.4656249999999999	0.471875	0.48671875	0.47473958333333327	0.008846504037220353
555.0	0.4968749999999999	0.4646484374999999	0.4890624999999999	0.4835286458333332	0.013726021251502614
556.0	0.4828125	0.48203125	0.4812499999999999	0.48203124999999997	0.0006378879538498177
557.0	0.4630859375	0.46875	0.496484375	0.4761067708333333	0.01459350231395213
558.0	0.4441406249999999	0.4650390625	0.510546875	0.4732421874999999	0.027723827953463245
559.0	0.466015625	0.4480468749999999	0.4830078125	0.4656901041666666	0.014274598898729852
560.0	0.4650390625	0.4851562499999999	0.48828125	0.4794921875	0.010299224014433266
561.0	0.4744140624999999	0.4669921875	0.513671875	0.4850260416666667	0.020481029965144833
562.0	0.48203125	0.46640625	0.4908203125	0.4797526041666667	0.010096394804212774
563.0	0.4857421875	0.4912109375	0.5302734375	0.5024088541666667	0.019829322730001542
564.0	0.49921875	0.464453125	0.5060546875	0.4899088541666667	0.018214977736851424
565.0	0.496484375	0.490625	0.49921875	0.4954427083333333	0.003584869765087557
566.0	0.485546875	0.4853515625	0.503515625	0.4914713541666667	0.008516958834121383
567.0	0.49453125	0.4900390624999999	0.5115234375	0.4986979166666666	0.0092525825446553
568.0	0.4935546875	0.501171875	0.49453125	0.4964192708333333	0.0033841644318664444
569.0	0.4810546875	0.5080078125	0.486328125	0.4917968750000001	0.011663280177213776
570.0	0.507421875	0.5216796875	0.50078125	0.5099609375	0.00871861232343512
571.0	0.499609375	0.4990234375	0.5005859375	0.49973958333333335	0.0006444983682689969
572.0	0.502734375	0.4875	0.503125	0.49778645833333335	0.007275372419114065
573.0	0.499609375	0.5166015625	0.50390625	0.5067057291666667	0.007213941211859133
574.0	0.4968749999999999	0.5263671875	0.4974609375	0.5069010416666666	0.01376672209573817
575.0	0.4888671875	0.51171875	0.4796875	0.49342447916666665	0.013467910618501722
576.0	0.4830078125	0.4767578125	0.5041015625	0.4879557291666667	0.011698477836050127
577.0	0.4970703125	0.4837890625	0.497265625	0.4927083333333333	0.006307380908741083
578.0	0.495703125	0.489453125	0.48203125	0.4890625	0.0055883499306965964
579.0	0.5103515625	0.468359375	0.4744140624999999	0.484375	0.01853377384970422
580.0	0.4851562499999999	0.4810546875	0.4787109375	0.481640625	0.0026637073626925084
581.0	0.5037109375	0.4861328124999999	0.4953125	0.49505208333333334	0.00717860164001853
582.0	0.5046875	0.4814453125	0.4849609375	0.4903645833333334	0.01022902280003207
583.0	0.48046875	0.5009765625	0.503515625	0.4949869791666666	0.010318137532087683
584.0	0.492578125	0.4744140624999999	0.5087890625	0.4919270833333333	0.014041083711470987
585.0	0.488671875	0.461328125	0.490625	0.4802083333333333	0.013374113661571704
586.0	0.4931640625	0.48359375	0.49921875	0.4919921875	0.006432476169756027
587.0	0.5232421875	0.4802734374999999	0.4802734374999999	0.49459635416666664	0.02025566300273967
588.0	0.4884765625	0.4994140625	0.476171875	0.4880208333333333	0.009494053814583158
589.0	0.4921875	0.4982421875	0.490625	0.4936848958333333	0.0032850197425892892
590.0	0.49375	0.5287109375	0.4875	0.5033203125	0.0181342861897561
591.0	0.512890625	0.52109375	0.5130859375	0.5156901041666667	0.003821786489958122
592.0	0.508203125	0.533203125	0.4828125	0.5080729166666668	0.02057209254678465
593.0	0.5341796875	0.522265625	0.5080078125	0.521484375	0.010698894769267232
594.0	0.528125	0.5123046875	0.50546875	0.5152994791666666	0.009488694987920317
595.0	0.5291015625	0.4869140625	0.4968749999999999	0.504296875	0.018004804182017976
596.0	0.525	0.4908203125	0.5013671875	0.5057291666666667	0.01429062410783704
597.0	0.514453125	0.5181640625	0.4998046874999999	0.5108072916666667	0.007926148207819932
598.0	0.5150390625	0.532421875	0.48359375	0.5103515625	0.02020768731516808
599.0	0.52109375	0.531640625	0.503515625	0.5187499999999999	0.01160097062884178
600.0	0.516796875	0.51953125	0.5271484375	0.5211588541666666	0.0043799187998838605
kbind=0.0001	kunbind=0.1
Time	Replicate1	Replicate2	Replicate3	Mean	Std
0.0	0.0062499999999999	0.005859375	0.0068359375	0.006315104166666634	0.0004013290366516315
1.0	0.00546875	0.0082031249999999	0.0060546875	0.0065755208333332996	0.0011754863336762421
2.0	0.0048828125	0.0052734374999999	0.0068359375	0.005664062499999967	0.0008438464451052056
3.0	0.0064453125	0.0060546875	0.0048828125	0.0057942708333333336	0.0006639348324990604
4.0	0.0066406249999999	0.0060546875	0.0105468749999999	0.007747395833333267	0.0019939313582178824
5.0	0.0056640624999999	0.00390625	0.0068359375	0.005468749999999967	0.0012039871099548728
6.0	0.0041015625	0.0076171874999999	0.0087890625	0.006835937499999966	0.0019918044974971683
7.0	0.0041015625	0.0068359375	0.0062499999999999	0.0057291666666666324	0.0011754863336762734
8.0	0.0027343749999999	0.013671875	0.0091796874999999	0.008528645833333267	0.004488883899983944
9.0	0.00390625	0.0109375	0.008984375	0.007942708333333333	0.0029634913220679794
10.0	0.00703125	0.0087890625	0.0105468749999999	0.008789062499999967	0.0014352478961619777
11.0	0.0111328124999999	0.0062499999999999	0.009765625	0.0090494791666666	0.002056714713402526
12.0	0.0064453125	0.0046874999999999	0.0123046875	0.007812499999999966	0.0032565101563541464
13.0	0.0048828125	0.0091796874999999	0.0123046875	0.008789062499999967	0.003042531626444767
14.0	0.0103515625	0.0109375	0.0126953125	0.011328125	0.000995902248748591
15.0	0.0066406249999999	0.0052734374999999	0.009765625	0.0072265624999999336	0.0018801470153898435
16.0	0.0119140625	0.0085937499999999	0.0101562499999999	0.010221354166666599	0.0013562934020833525
17.0	0.0052734374999999	0.0078125	0.0076171874999999	0.0069010416666666005	0.0011536487725696456
18.0	0.0076171874999999	0.0124999999999999	0.01171875	0.0106119791666666	0.002141521380650867
19.0	0.00703125	0.012890625	0.009765625	0.009895833333333333	0.0023938510821419575
20.0	0.0080078125	0.007421875	0.0101562499999999	0.0085286458333333	0.0011754863336762421
21.0	0.008984375	0.0087890625	0.0160156249999999	0.011263020833333299	0.0033615444383920333
22.0	0.008984375	0.00546875	0.0164062499999999	0.010286458333333299	0.004559151406252976
23.0	0.0087890625	0.00703125	0.0076171874999999	0.007812499999999966	0.0007307924583542943
24.0	0.0115234374999999	0.0066406249999999	0.0103515625	0.009505208333333267	0.0020812978337429538
25.0	0.0062499999999999	0.00546875	0.0072265624999999	0.006315104166666599	0.000719099024556423
26.0	0.0064453125	0.0107421875	0.008984375	0.008723958333333334	0.0017638303625187586
27.0	0.0105468749999999	0.0085937499999999	0.01171875	0.010286458333333267	0.0012889967365380143
28.0	0.0095703124999999	0.0109375	0.0066406249999999	0.0090494791666666	0.0017924348825438113
29.0	0.0044921875	0.009765625	0.0107421875	0.008333333333333333	0.002745204250300523
30.0	0.0062499999999999	0.0076171874999999	0.0103515625	0.0080729166666666	0.0017051824028267105
31.0	0.0103515625	0.0060546875	0.009765625	0.008723958333333334	0.0019025571870055283
32.0	0.0105468749999999	0.0119140625	0.0105468749999999	0.011002604166666602	0.0006444983682690354
33.0	0.0169921874999999	0.0085937499999999	0.0123046875	0.012630208333333268	0.003436365421978291
34.0	0.0126953125	0.0111328124999999	0.0080078125	0.010611979166666632	0.0019487798889447525
35.0	0.0105468749999999	0.0123046875	0.0105468749999999	0.011132812499999934	0.0008286407592030323
36.0	0.0115234374999999	0.0076171874999999	0.0197265625	0.012955729166666602	0.005046307910176112
37.0	0.0087890625	0.0037109374999999	0.0201171875	0.0108723958333333	0.006857913584512375
38.0	0.0107421875	0.00390625	0.0185546875	0.011067708333333334	0.0059846277053548945
39.0	0.0087890625	0.003125	0.016796875	0.009570312499999999	0.005608791026937459
40.0	0.0146484375	0.0076171874999999	0.021484375	0.0145833333333333	0.0056614427610181825
41.0	0.0076171874999999	0.00390625	0.011328125	0.007617187499999967	0.003029967780786483
42.0	0.007421875	0.0044921875	0.0134765624999999	0.008463541666666633	0.003741082786082935
43.0	0.0033203124999999	0.0037109374999999	0.0107421875	0.0059244791666666005	0.003410364805653379
44.0	0.0103515625	0.005078125	0.0068359375	0.0074218750000000005	0.002192377375062856
45.0	0.0177734375	0.0111328124999999	0.0101562499999999	0.013020833333333266	0.0033841644318664595
46.0	0.0119140625	0.0083984375	0.0121093749999999	0.010807291666666633	0.0017051824028266405
47.0	0.0103515625	0.0150390624999999	0.0048828125	0.0100911458333333	0.004150358711070072
48.0	0.0142578125	0.0138671875	0.007421875	0.011848958333333333	0.0031344799784402922
49.0	0.0103515625	0.011328125	0.0121093749999999	0.011263020833333299	0.000719099024556423
50.0	0.0078125	0.0162109375	0.015625	0.013216145833333333	0.003828435007288843
51.0	0.0064453125	0.0130859374999999	0.0173828124999999	0.012304687499999934	0.0044992584747840705
52.0	0.0082031249999999	0.0078125	0.0064453125	0.007486979166666634	0.0007536352150253737
53.0	0.009375	0.013671875	0.0103515625	0.0111328125	0.0018391206890397832
54.0	0.012890625	0.0103515625	0.0095703124999999	0.010937499999999966	0.0014174180375701648
55.0	0.0080078125	0.0177734375	0.0064453125	0.0107421875	0.005012598061177124
56.0	0.0154296874999999	0.0119140625	0.0048828125	0.010742187499999967	0.004384754750125677
57.0	0.009765625	0.008984375	0.011328125	0.010026041666666666	0.0009743899444723807
58.0	0.02109375	0.0076171874999999	0.0083984375	0.012369791666666635	0.006177009775067953
59.0	0.0208984374999999	0.0173828124999999	0.0052734374999999	0.014518229166666568	0.0066927589978627074
60.0	0.0189453124999999	0.012890625	0.0080078125	0.013281249999999967	0.004473750662137844
61.0	0.0181640625	0.0150390624999999	0.005078125	0.012760416666666635	0.005580000608650018
62.0	0.0173828124999999	0.0138671875	0.0101562499999999	0.013802083333333265	0.0029505909358397563
63.0	0.0130859374999999	0.016796875	0.0142578125	0.014713541666666633	0.0015488772465326284
64.0	0.015234375	0.0124999999999999	0.012890625	0.013541666666666632	0.0012075024082676986
65.0	0.0126953125	0.0085937499999999	0.0181640625	0.013151041666666634	0.003920330525344987
66.0	0.0066406249999999	0.007421875	0.0105468749999999	0.008203124999999934	0.001687692890210365
67.0	0.0052734374999999	0.0080078125	0.0160156249999999	0.009765624999999932	0.004558221631305794
68.0	0.0080078125	0.007421875	0.0099609375	0.008463541666666666	0.0010855033854513714
69.0	0.0042968749999999	0.009375	0.01328125	0.008984374999999966	0.003678241378079609
70.0	0.007421875	0.0082031249999999	0.0107421875	0.008789062499999967	0.0014174180375701468
71.0	0.0130859374999999	0.0123046875	0.0189453124999999	0.014778645833333265	0.0029634913220679526
72.0	0.0041015625	0.0119140625	0.0275390625	0.014518229166666665	0.009743899444723805
73.0	0.00546875	0.0130859374999999	0.0138671875	0.010807291666666633	0.003788368886972937
74.0	0.0103515625	0.017578125	0.0177734375	0.015234375	0.0034535904192382403
75.0	0.0134765624999999	0.01328125	0.021484375	0.016080729166666634	0.0038217864899581402
76.0	0.0111328124999999	0.0189453124999999	0.0123046875	0.0141276041666666	0.003440063753547615
77.0	0.012890625	0.0162109375	0.0124999999999999	0.013867187499999966	0.0016649364391334162
78.0	0.0091796874999999	0.0107421875	0.0083984375	0.009440104166666635	0.0009743899444723896
79.0	0.0091796874999999	0.0064453125	0.0111328124999999	0.008919270833333265	0.0019225030026345147
80.0	0.0134765624999999	0.0056640624999999	0.0171875	0.012109374999999934	0.004802728682684408
81.0	0.0107421875	0.0101562499999999	0.0154296874999999	0.012109374999999934	0.0023599699167176705
82.0	0.0091796874999999	0.0123046875	0.01953125	0.013671874999999967	0.004335174951715266
83.0	0.0066406249999999	0.0121093749999999	0.0144531249999999	0.011067708333333233	0.0032733867421813894
84.0	0.005859375	0.0173828124999999	0.0115234374999999	0.0115885416666666	0.004704648897171747
85.0	0.0138671875	0.0064453125	0.0101562499999999	0.010156249999999966	0.003029967780786483
86.0	0.0080078125	0.0101562499999999	0.0109375	0.009700520833333299	0.001238691249377621
87.0	0.01171875	0.0140624999999999	0.0044921875	0.010091145833333301	0.004073044874900242
88.0	0.011328125	0.0140624999999999	0.00703125	0.010807291666666633	0.0028940248399599716
89.0	0.01328125	0.0134765624999999	0.007421875	0.011393229166666635	0.002809303256561358
90.0	0.0119140625	0.0080078125	0.0076171874999999	0.009179687499999966	0.0019400604721030656
91.0	0.0095703124999999	0.0109375	0.0080078125	0.0095052083333333	0.0011969255410709772
92.0	0.0105468749999999	0.0109375	0.0085937499999999	0.0100260416666666	0.0010252614419286508
93.0	0.011328125	0.0109375	0.0060546875	0.009440104166666666	0.0023991570016521193
94.0	0.0083984375	0.0111328124999999	0.013671875	0.011067708333333301	0.0021533639854871382
95.0	0.0091796874999999	0.0078125	0.011328125	0.009440104166666635	0.0014470124199800103
96.0	0.0103515625	0.0085937499999999	0.0099609375	0.009635416666666634	0.0007536352150254511
97.0	0.0138671875	0.0144531249999999	0.0101562499999999	0.012825520833333265	0.0019025571870055465
98.0	0.0154296874999999	0.0076171874999999	0.0064453125	0.0098307291666666	0.0039878627164357935
99.0	0.0142578125	0.005078125	0.0078125	0.009049479166666667	0.0038483116422217837
100.0	0.0158203125	0.0056640624999999	0.0087890625	0.0100911458333333	0.004247267299557349
101.0	0.0107421875	0.0130859374999999	0.008984375	0.010937499999999966	0.0016801416537192205
102.0	0.0134765624999999	0.00703125	0.0115234374999999	0.010677083333333268	0.0026984872104247864
103.0	0.008984375	0.0101562499999999	0.0087890625	0.009309895833333299	0.0006037512041337882
104.0	0.0078125	0.015234375	0.0068359375	0.009960937500000001	0.0037501356312277783
105.0	0.01171875	0.0134765624999999	0.007421875	0.0108723958333333	0.0025432324198729622
106.0	0.0085937499999999	0.01171875	0.0082031249999999	0.009505208333333267	0.0015733132778118402
107.0	0.0124999999999999	0.011328125	0.0091796874999999	0.011002604166666602	0.001374916151168164
108.0	0.0111328124999999	0.0087890625	0.0085937499999999	0.009505208333333267	0.0011536487725695983
109.0	0.0111328124999999	0.0076171874999999	0.009765625	0.009505208333333267	0.0014470124199800103
110.0	0.012890625	0.0078125	0.0130859374999999	0.011263020833333299	0.002441189226465167
111.0	0.0107421875	0.0105468749999999	0.0091796874999999	0.010156249999999934	0.0006951222820333167
112.0	0.011328125	0.0076171874999999	0.0095703124999999	0.009505208333333267	0.001515683167555094
113.0	0.0103515625	0.009765625	0.0085937499999999	0.009570312499999968	0.0007307924583543298
114.0	0.0105468749999999	0.007421875	0.0109375	0.009635416666666634	0.001573313277811774
115.0	0.007421875	0.0095703124999999	0.0107421875	0.009244791666666634	0.0013749161511681482
116.0	0.007421875	0.012890625	0.0087890625	0.009700520833333332	0.0023237719137467116
117.0	0.0091796874999999	0.0115234374999999	0.009765625	0.010156249999999934	0.0009959022487485778
118.0	0.0078125	0.0115234374999999	0.0087890625	0.009374999999999967	0.0015706169377362588
119.0	0.01171875	0.01328125	0.008984375	0.011328125	0.0017758049084617001
120.0	0.0103515625	0.01171875	0.0082031249999999	0.010091145833333301	0.001447012419980048
121.0	0.009765625	0.0095703124999999	0.008984375	0.009440104166666633	0.0003319674162495175
122.0	0.0121093749999999	0.0144531249999999	0.0080078125	0.011523437499999933	0.002663707362692506
123.0	0.0121093749999999	0.0124999999999999	0.0087890625	0.011132812499999934	0.0016649364391333413
124.0	0.0144531249999999	0.0140624999999999	0.007421875	0.011979166666666602	0.00322643533681346
125.0	0.0103515625	0.0138671875	0.009765625	0.011328125	0.0018112536124015044
126.0	0.011328125	0.0115234374999999	0.0119140625	0.011588541666666632	0.00024359748611810385
127.0	0.0123046875	0.0087890625	0.008984375	0.010026041666666667	0.0016132176684067537
128.0	0.0126953125	0.009375	0.007421875	0.009830729166666668	0.002176855924127668
129.0	0.01328125	0.0080078125	0.0091796874999999	0.010156249999999966	0.0022609056450762304
130.0	0.0142578125	0.0078125	0.0085937499999999	0.010221354166666634	0.002871972005223037
131.0	0.0142578125	0.011328125	0.0138671875	0.013151041666666667	0.0012988240457851563
132.0	0.008984375	0.0105468749999999	0.0121093749999999	0.010546874999999933	0.0012757759076995312
133.0	0.0115234374999999	0.0083984375	0.009765625	0.0098958333333333	0.0012790939260669176
134.0	0.0124999999999999	0.008984375	0.0099609375	0.0104817708333333	0.0014817456610339448
135.0	0.0138671875	0.0105468749999999	0.0091796874999999	0.011197916666666599	0.0019682573512801197
136.0	0.0158203125	0.0138671875	0.0105468749999999	0.0134114583333333	0.002176855924127711
137.0	0.01484375	0.015234375	0.0121093749999999	0.014062499999999966	0.0013902445640666236
138.0	0.0169921874999999	0.01171875	0.0115234374999999	0.013411458333333267	0.0025332130805134833
139.0	0.0123046875	0.0146484375	0.011328125	0.012760416666666668	0.0013932900103536914
140.0	0.0119140625	0.0126953125	0.0085937499999999	0.011067708333333301	0.0017781901411130232
141.0	0.0146484375	0.0103515625	0.0107421875	0.011914062500000001	0.0019400604721030391
142.0	0.0124999999999999	0.0091796874999999	0.0121093749999999	0.011263020833333234	0.00148174566103399
143.0	0.0140624999999999	0.009765625	0.0099609375	0.011263020833333299	0.0019811359446227314
144.0	0.0144531249999999	0.0119140625	0.0123046875	0.012890624999999966	0.001116303919237079
145.0	0.0160156249999999	0.013671875	0.013671875	0.014453124999999968	0.001104854345603934
146.0	0.0205078125	0.0126953125	0.0121093749999999	0.015104166666666634	0.0038284350072888694
147.0	0.0142578125	0.011328125	0.0130859374999999	0.012890624999999966	0.0012039871099548728
148.0	0.0154296874999999	0.0130859374999999	0.0091796874999999	0.012565104166666568	0.002577993473075955
149.0	0.0140624999999999	0.0085937499999999	0.0103515625	0.011002604166666602	0.0022795757031265004
150.0	0.0142578125	0.0111328124999999	0.009375	0.011588541666666632	0.002019278960842563
151.0	0.01328125	0.0099609375	0.0134765624999999	0.012239583333333299	0.0016132176684067283
152.0	0.0154296874999999	0.011328125	0.0101562499999999	0.012304687499999934	0.0022609056450762018
153.0	0.0169921874999999	0.0105468749999999	0.009375	0.012304687499999934	0.003348911757711348
154.0	0.0160156249999999	0.0115234374999999	0.0146484375	0.014062499999999934	0.0018801470153898092
155.0	0.0185546875	0.0101562499999999	0.0134765624999999	0.014062499999999934	0.003453590419238284
156.0	0.01484375	0.011328125	0.0107421875	0.0123046875	0.0018112536124015044
157.0	0.0146484375	0.01328125	0.01328125	0.013736979166666668	0.0006444983682689888
158.0	0.0160156249999999	0.0115234374999999	0.0138671875	0.013802083333333265	0.0018345055733861178
159.0	0.0142578125	0.0134765624999999	0.0164062499999999	0.0147135416666666	0.001238691249377621
160.0	0.015234375	0.0144531249999999	0.012890625	0.014192708333333299	0.0009743899444723718
161.0	0.0134765624999999	0.0111328124999999	0.0138671875	0.012825520833333265	0.0012075024082676986
162.0	0.0138671875	0.0123046875	0.0124999999999999	0.012890624999999966	0.0006951222820333069
163.0	0.0140624999999999	0.0140624999999999	0.0146484375	0.014257812499999934	0.0002762135864010424
164.0	0.0144531249999999	0.013671875	0.01484375	0.014322916666666635	0.00048719497223618114
165.0	0.0140624999999999	0.013671875	0.0150390624999999	0.014257812499999934	0.0005749844314015185
166.0	0.0138671875	0.0154296874999999	0.0134765624999999	0.014257812499999934	0.0008438464451051748
167.0	0.0154296874999999	0.015234375	0.01484375	0.015169270833333299	0.0002435974861180598
168.0	0.0164062499999999	0.016796875	0.0146484375	0.0159505208333333	0.0009344205790629603
169.0	0.015625	0.016796875	0.0154296874999999	0.0159505208333333	0.0006037512041338633
170.0	0.019140625	0.0179687499999999	0.0144531249999999	0.017187499999999935	0.001991804497497215
171.0	0.0181640625	0.0162109375	0.015234375	0.016536458333333334	0.0012179874305904763
172.0	0.0199218749999999	0.0154296874999999	0.01484375	0.016731770833333267	0.002268392108096893
173.0	0.0216796875	0.0181640625	0.0144531249999999	0.0180989583333333	0.002950590935839796
174.0	0.0203124999999999	0.0201171875	0.01484375	0.018424479166666632	0.0025332130805134807
175.0	0.0212890624999999	0.0179687499999999	0.0154296874999999	0.018229166666666567	0.0023991570016521193
176.0	0.0197265625	0.01953125	0.0171875	0.01881510416666667	0.0011536487725696183
177.0	0.021484375	0.0185546875	0.0173828124999999	0.019140624999999967	0.0017249532942046916
178.0	0.0216796875	0.01953125	0.0169921874999999	0.019401041666666636	0.001915877469995114
179.0	0.020703125	0.021484375	0.0162109375	0.019466145833333334	0.002323771913746711
180.0	0.020703125	0.0197265625	0.0185546875	0.019661458333333333	0.0008783032267729191
181.0	0.019140625	0.0201171875	0.0185546875	0.019270833333333334	0.0006444983682689892
182.0	0.0220703125	0.0193359374999999	0.020703125	0.020703124999999965	0.0011163039192371668
183.0	0.0220703125	0.0201171875	0.02265625	0.021614583333333336	0.001085503385451371
184.0	0.021484375	0.0208984374999999	0.0203124999999999	0.020898437499999933	0.00047841596538738027
185.0	0.0238281249999999	0.0216796875	0.0261718749999999	0.0238932291666666	0.001834505573386076
186.0	0.025	0.0208984374999999	0.0242187499999999	0.023372395833333268	0.0017781901411130074
187.0	0.0234375	0.0212890624999999	0.0244140625	0.023046874999999967	0.0013053344827971426
[truncated: 19,709 more rows]

## Sheet: Figure3D
kbind=0.0001	kunbind=0.0001	Column1	_1	_2	_3	_4	_5	_6	_7	_8	_9	_10	_11	_12	_13	_14	_15	_16	_17	_18	_19	_20	_21	_22	_23	_24	_25	_26	_27	_28	_29	_30	_31	_32	_33	_34	_35	_36	_37	_38	_39	_40	_41	_42	_43	_44	_45	_46	_47
Valency	Mean	Std	Rawdata
0	0.9851290322580643	0.002680979625369727	0.982	0.982	0.982	0.982	0.982	0.982	0.982	0.982	0.982	0.982	0.982	0.982	0.982	0.982	0.982	0.982	0.982	0.982	0.982	0.982	0.982	0.982	0.982	0.982	0.982	0.982	0.982	0.982	0.982	0.981	0.981	0.989	0.989	0.989	0.989	0.989	0.989	0.989	0.989	0.989	0.989	0.989	0.989	0.989	0.989	0.988	0.988
1	0.014870967741935477	0.0026809796253697248	0.018	0.018	0.018	0.018	0.018	0.018	0.018	0.018	0.018	0.018	0.018	0.018	0.018	0.018	0.018	0.018	0.018	0.018	0.018	0.018	0.018	0.018	0.018	0.018	0.018	0.018	0.018	0.018	0.018	0.019	0.019	0.011	0.011	0.011	0.011	0.011	0.011	0.011	0.011	0.011	0.011	0.011	0.011	0.011	0.011	0.012	0.012
2	0.0	0.0	0.0	0	0	0	0	0	0	0	0	0	0	0	0	0	0	0	0	0	0	0	0	0	0	0	0	0	0	0	0	0	0	0	0	0	0	0	0	0	0	0	0	0	0	0	0	0	0
3	0.0	0.0	0.0	0	0	0	0	0	0	0	0	0	0	0	0	0	0	0	0	0	0	0	0	0	0	0	0	0	0	0	0	0	0	0	0	0	0	0	0	0	0	0	0	0	0	0	0	0	0
4	0.0	0.0	0.0	0	0	0	0	0	0	0	0	0	0	0	0	0	0	0	0	0	0	0	0	0	0	0	0	0	0	0	0	0	0	0	0	0	0	0	0	0	0	0	0	0	0	0	0	0	0
kbind=0.0001	kunbind=0.001
Valency	Mean	Std	Rawdata
0	0.986795698924731	0.0017074104128638316	0.989	0.989	0.989	0.989	0.989	0.989	0.989	0.989	0.989	0.989	0.989	0.989	0.988	0.988	0.987	0.987	0.987	0.987	0.987	0.987	0.987	0.987	0.987	0.987	0.987	0.987	0.987	0.987	0.987	0.987	0.987	0.988	0.988	0.988	0.988	0.988	0.988	0.988	0.988	0.988	0.988	0.988	0.988	0.988	0.988	0.988	0.988
1	0.013204301075268812	0.0017074104128638296	0.011	0.011	0.011	0.011	0.011	0.011	0.011	0.011	0.011	0.011	0.011	0.011	0.012	0.012	0.013	0.013	0.013	0.013	0.013	0.013	0.013	0.013	0.013	0.013	0.013	0.013	0.013	0.013	0.013	0.013	0.013	0.012	0.012	0.012	0.012	0.012	0.012	0.012	0.012	0.012	0.012	0.012	0.012	0.012	0.012	0.012	0.012
2	0.0	0.0	0.0	0	0	0	0	0	0	0	0	0	0	0	0	0	0	0	0	0	0	0	0	0	0	0	0	0	0	0	0	0	0	0	0	0	0	0	0	0	0	0	0	0	0	0	0	0	0
3	0.0	0.0	0.0	0	0	0	0	0	0	0	0	0	0	0	0	0	0	0	0	0	0	0	0	0	0	0	0	0	0	0	0	0	0	0	0	0	0	0	0	0	0	0	0	0	0	0	0	0	0
4	0.0	0.0	0.0	0	0	0	0	0	0	0	0	0	0	0	0	0	0	0	0	0	0	0	0	0	0	0	0	0	0	0	0	0	0	0	0	0	0	0	0	0	0	0	0	0	0	0	0	0	0
kbind=0.0001	kunbind=0.01
Valency	Mean	Std	Rawdata
0	0.9970860215053762	0.0023991751000766604	0.999	0.999	0.999	0.999	0.999	0.999	0.999	0.999	0.999	0.999	0.999	0.999	0.999	0.999	0.999	0.999	0.999	0.999	0.999	0.999	0.999	0.999	0.999	0.999	0.999	0.999	0.999	0.999	0.999	0.999	0.999	0.994	0.994	0.994	0.994	0.994	0.994	0.994	0.994	0.994	0.994	0.994	0.994	0.994	0.994	0.994	0.994
1	0.002913978494623656	0.002399175100076658	0.001	0.001	0.001	0.001	0.001	0.001	0.001	0.001	0.001	0.001	0.001	0.001	0.001	0.001	0.001	0.001	0.001	0.001	0.001	0.001	0.001	0.001	0.001	0.001	0.001	0.001	0.001	0.001	0.001	0.001	0.001	0.006	0.006	0.006	0.006	0.006	0.006	0.006	0.006	0.006	0.006	0.006	0.006	0.006	0.006	0.006	0.006
2	0.0	0.0	0.0	0	0	0	0	0	0	0	0	0	0	0	0	0	0	0	0	0	0	0	0	0	0	0	0	0	0	0	0	0	0	0	0	0	0	0	0	0	0	0	0	0	0	0	0	0	0
3	0.0	0.0	0.0	0	0	0	0	0	0	0	0	0	0	0	0	0	0	0	0	0	0	0	0	0	0	0	0	0	0	0	0	0	0	0	0	0	0	0	0	0	0	0	0	0	0	0	0	0	0
4	0.0	0.0	0.0	0	0	0	0	0	0	0	0	0	0	0	0	0	0	0	0	0	0	0	0	0	0	0	0	0	0	0	0	0	0	0	0	0	0	0	0	0	0	0	0	0	0	0	0	0	0
kbind=0.0001	kunbind=0.1
Valency	Mean	Std	Rawdata
0	0.99952688172043	0.0005790499792617752	1.0	1	1	1	1	1	1	1	1	1	1	1	1	1	1	0.999	0.999	0.999	1	1	1	1	1	1	1	1	1	1	1	1	0.999	0.999	0.999	0.999	0.999	0.999	0.999	0.999	0.999	0.999	0.999	0.999	0.999	0.999	1	1	1
1	0.00047311827956989254	0.0005790499792617746	0.0	0	0	0	0	0	0	0	0	0	0	0	0	0	0	0.001	0.001	0.001	0	0	0	0	0	0	0	0	0	0	0	0	0.001	0.001	0.001	0.001	0.001	0.001	0.001	0.001	0.001	0.001	0.001	0.001	0.001	0.001	0	0	0
2	0.0	0.0	0.0	0	0	0	0	0	0	0	0	0	0	0	0	0	0	0	0	0	0	0	0	0	0	0	0	0	0	0	0	0	0	0	0	0	0	0	0	0	0	0	0	0	0	0	0	0	0
3	0.0	0.0	0.0	0	0	0	0	0	0	0	0	0	0	0	0	0	0	0	0	0	0	0	0	0	0	0	0	0	0	0	0	0	0	0	0	0	0	0	0	0	0	0	0	0	0	0	0	0	0
4	0.0	0.0	0.0	0	0	0	0	0	0	0	0	0	0	0	0	0	0	0	0	0	0	0	0	0	0	0	0	0	0	0	0	0	0	0	0	0	0	0	0	0	0	0	0	0	0	0	0	0	0
kbind=0.0001	kunbind=1.0
Valency	Mean	Std	Rawdata
0	0.9998064516129033	0.000446204170349386	1.0	1	1	1	1	1	1	1	1	1	1	0.999	1	1	1	1	1	1	1	1	0.999	0.998	0.999	1	1	1	1	1	1	1	1	1	1	1	1	1	1	1	1	1	1	0.999	1	1	1	1	1
1	0.00019354838709677422	0.00044620417034938565	0.0	0	0	0	0	0	0	0	0	0	0	0.001	0	0	0	0	0	0	0	0	0.001	0.002	0.001	0	0	0	0	0	0	0	0	0	0	0	0	0	0	0	0	0	0	0.001	0	0	0	0	0
2	0.0	0.0	0.0	0	0	0	0	0	0	0	0	0	0	0	0	0	0	0	0	0	0	0	0	0	0	0	0	0	0	0	0	0	0	0	0	0	0	0	0	0	0	0	0	0	0	0	0	0	0
3	0.0	0.0	0.0	0	0	0	0	0	0	0	0	0	0	0	0	0	0	0	0	0	0	0	0	0	0	0	0	0	0	0	0	0	0	0	0	0	0	0	0	0	0	0	0	0	0	0	0	0	0
4	0.0	0.0	0.0	0	0	0	0	0	0	0	0	0	0	0	0	0	0	0	0	0	0	0	0	0	0	0	0	0	0	0	0	0	0	0	0	0	0	0	0	0	0	0	0	0	0	0	0	0	0
kbind=0.0001	kunbind=10.0
Valency	Mean	Std	Rawdata
0	0.9999892473118279	0.00010313616179167154	1.0	1	1	1	1	1	1	1	1	0.999	1	1	1	1	1	1	1	1	1	1	1	1	1	1	1	1	1	1	1	1	1	1	1	1	1	1	1	1	1	1	1	1	1	1	1	1	1
1	1.0752688172043012e-05	0.00010313616179167137	0.0	0	0	0	0	0	0	0	0	0.001	0	0	0	0	0	0	0	0	0	0	0	0	0	0	0	0	0	0	0	0	0	0	0	0	0	0	0	0	0	0	0	0	0	0	0	0	0
2	0.0	0.0	0.0	0	0	0	0	0	0	0	0	0	0	0	0	0	0	0	0	0	0	0	0	0	0	0	0	0	0	0	0	0	0	0	0	0	0	0	0	0	0	0	0	0	0	0	0	0	0
3	0.0	0.0	0.0	0	0	0	0	0	0	0	0	0	0	0	0	0	0	0	0	0	0	0	0	0	0	0	0	0	0	0	0	0	0	0	0	0	0	0	0	0	0	0	0	0	0	0	0	0	0
4	0.0	0.0	0.0	0	0	0	0	0	0	0	0	0	0	0	0	0	0	0	0	0	0	0	0	0	0	0	0	0	0	0	0	0	0	0	0	0	0	0	0	0	0	0	0	0	0	0	0	0	0
kbind=0.001	kunbind=0.0001
Valency	Mean	Std	Rawdata
0	0.8594408602150536	0.005139897420823615	0.865	0.863	0.863	0.863	0.861	0.861	0.86	0.86	0.86	0.859	0.859	0.858	0.858	0.858	0.858	0.857	0.857	0.856	0.855	0.854	0.854	0.853	0.853	0.853	0.853	0.853	0.853	0.852	0.851	0.851	0.85	0.862	0.861	0.861	0.861	0.861	0.861	0.861	0.86	0.86	0.86	0.859	0.858	0.857	0.857	0.855	0.855
1	0.13012903225806455	0.006112257746725043	0.128	0.13	0.13	0.13	0.132	0.132	0.133	0.133	0.133	0.134	0.134	0.135	0.135	0.135	0.135	0.136	0.136	0.137	0.138	0.139	0.139	0.14	0.14	0.14	0.14	0.141	0.141	0.142	0.142	0.141	0.142	0.127	0.128	0.128	0.128	0.128	0.128	0.127	0.128	0.128	0.128	0.129	0.13	0.131	0.131	0.133	0.133
2	0.009763440860215054	0.0028900937569431616	0.006	0.006	0.006	0.006	0.006	0.006	0.006	0.006	0.006	0.006	0.006	0.006	0.006	0.006	0.006	0.006	0.006	0.006	0.006	0.006	0.006	0.006	0.006	0.006	0.006	0.005	0.005	0.005	0.006	0.007	0.007	0.011	0.011	0.011	0.011	0.011	0.011	0.012	0.012	0.012	0.012	0.012	0.012	0.012	0.012	0.012	0.012
3	0.0006666666666666666	0.0004714045207910317	0.001	0.001	0.001	0.001	0.001	0.001	0.001	0.001	0.001	0.001	0.001	0.001	0.001	0.001	0.001	0.001	0.001	0.001	0.001	0.001	0.001	0.001	0.001	0.001	0.001	0.001	0.001	0.001	0.001	0.001	0.001	0	0	0	0	0	0	0	0	0	0	0	0	0	0	0	0
4	0.0	0.0	0.0	0	0	0	0	0	0	0	0	0	0	0	0	0	0	0	0	0	0	0	0	0	0	0	0	0	0	0	0	0	0	0	0	0	0	0	0	0	0	0	0	0	0	0	0	0	0
kbind=0.001	kunbind=0.001
Valency	Mean	Std	Rawdata
0	0.9046881720430107	0.005291458921581869	0.911	0.911	0.911	0.911	0.911	0.91	0.91	0.91	0.91	0.91	0.91	0.91	0.909	0.909	0.91	0.91	0.91	0.91	0.91	0.91	0.91	0.91	0.91	0.91	0.91	0.91	0.909	0.909	0.907	0.907	0.906	0.909	0.908	0.908	0.908	0.908	0.908	0.908	0.908	0.907	0.907	0.907	0.907	0.908	0.908	0.908	0.908
1	0.08669892473118278	0.005808382793149393	0.081	0.081	0.08	0.08	0.079	0.08	0.079	0.079	0.079	0.079	0.079	0.079	0.08	0.08	0.079	0.079	0.079	0.079	0.079	0.079	0.078	0.078	0.078	0.078	0.078	0.078	0.079	0.079	0.08	0.08	0.081	0.087	0.088	0.088	0.088	0.087	0.087	0.087	0.087	0.088	0.088	0.088	0.088	0.087	0.087	0.087	0.087
2	0.007946236559139787	0.002926944134339627	0.008	0.008	0.009	0.009	0.01	0.01	0.011	0.011	0.011	0.011	0.011	0.011	0.011	0.011	0.011	0.011	0.011	0.011	0.011	0.011	0.012	0.012	0.012	0.012	0.012	0.012	0.012	0.012	0.013	0.013	0.013	0.003	0.003	0.003	0.003	0.004	0.004	0.004	0.004	0.004	0.004	0.004	0.004	0.004	0.004	0.004	0.004
3	0.0006666666666666666	0.0004714045207910317	0.0	0	0	0	0	0	0	0	0	0	0	0	0	0	0	0	0	0	0	0	0	0	0	0	0	0	0	0	0	0	0	0.001	0.001	0.001	0.001	0.001	0.001	0.001	0.001	0.001	0.001	0.001	0.001	0.001	0.001	0.001	0.001
4	0.0	0.0	0.0	0	0	0	0	0	0	0	0	0	0	0	0	0	0	0	0	0	0	0	0	0	0	0	0	0	0	0	0	0	0	0	0	0	0	0	0	0	0	0	0	0	0	0	0	0	0
kbind=0.001	kunbind=0.01
Valency	Mean	Std	Rawdata
0	0.9654086021505375	0.006517530634596102	0.965	0.966	0.966	0.965	0.965	0.965	0.965	0.964	0.963	0.963	0.962	0.962	0.962	0.963	0.963	0.963	0.963	0.962	0.961	0.963	0.964	0.963	0.963	0.963	0.963	0.962	0.961	0.96	0.96	0.958	0.957	0.978	0.977	0.977	0.978	0.978	0.978	0.977	0.976	0.976	0.976	0.976	0.975	0.975	0.975	0.974	0.973
1	0.03409677419354838	0.006266594342059822	0.034	0.033	0.033	0.034	0.034	0.034	0.034	0.035	0.036	0.036	0.037	0.037	0.037	0.036	0.036	0.036	0.036	0.037	0.038	0.036	0.034	0.035	0.035	0.035	0.035	0.037	0.038	0.039	0.039	0.041	0.042	0.022	0.023	0.023	0.022	0.022	0.022	0.023	0.024	0.024	0.024	0.024	0.025	0.025	0.025	0.026	0.027
2	0.00024731182795698927	0.0005216993320734712	0.001	0.001	0.001	0.001	0.001	0.001	0.001	0.001	0	0	0	0	0	0	0	0	0	0	0	0	0.001	0.001	0.001	0.001	0.001	0	0	0	0	0	0	0	0	0	0	0	0	0	0	0	0	0	0	0	0	0	0
3	0.00024731182795698927	0.0004314495193062124	0.0	0	0	0	0	0	0	0	0.001	0.001	0.001	0.001	0.001	0.001	0.001	0.001	0.001	0.001	0.001	0.001	0.001	0.001	0.001	0.001	0.001	0.001	0.001	0.001	0.001	0.001	0.001	0	0	0	0	0	0	0	0	0	0	0	0	0	0	0	0
4	0.0	0.0	0.0	0	0	0	0	0	0	0	0	0	0	0	0	0	0	0	0	0	0	0	0	0	0	0	0	0	0	0	0	0	0	0	0	0	0	0	0	0	0	0	0	0	0	0	0	0	0
kbind=0.001	kunbind=0.1
Valency	Mean	Std	Rawdata
0	0.9947204301075268	0.0019857860034673074	0.995	0.995	0.995	0.994	0.993	0.993	0.993	0.993	0.994	0.994	0.992	0.993	0.993	0.994	0.993	0.993	0.993	0.992	0.994	0.994	0.995	0.995	0.994	0.994	0.993	0.994	0.994	0.994	0.993	0.992	0.992	0.996	0.997	0.998	0.998	0.999	0.999	0.999	1	1	1	0.998	0.998	0.997	0.997	0.996	0.994
1	0.005279569892473118	0.001985786003467306	0.005	0.005	0.005	0.006	0.007	0.007	0.007	0.007	0.006	0.006	0.008	0.007	0.007	0.006	0.007	0.007	0.007	0.008	0.006	0.006	0.005	0.005	0.006	0.006	0.007	0.006	0.006	0.006	0.007	0.008	0.008	0.004	0.003	0.002	0.002	0.001	0.001	0.001	0	0	0	0.002	0.002	0.003	0.003	0.004	0.006
2	0.0	0.0	0.0	0	0	0	0	0	0	0	0	0	0	0	0	0	0	0	0	0	0	0	0	0	0	0	0	0	0	0	0	0	0	0	0	0	0	0	0	0	0	0	0	0	0	0	0	0	0
3	0.0	0.0	0.0	0	0	0	0	0	0	0	0	0	0	0	0	0	0	0	0	0	0	0	0	0	0	0	0	0	0	0	0	0	0	0	0	0	0	0	0	0	0	0	0	0	0	0	0	0	0
4	0.0	0.0	0.0	0	0	0	0	0	0	0	0	0	0	0	0	0	0	0	0	0	0	0	0	0	0	0	0	0	0	0	0	0	0	0	0	0	0	0	0	0	0	0	0	0	0	0	0	0	0
kbind=0.001	kunbind=1.0
Valency	Mean	Std	Rawdata
0	0.9995591397849463	0.0006469509228598426	1.0	0.999	0.998	1	1	1	1	1	1	1	0.999	0.999	0.999	1	1	1	1	1	1	1	0.999	0.997	0.999	0.999	1	1	1	1	0.999	0.999	0.999	1	1	1	1	1	0.999	1	1	1	1	0.999	1	1	1	1	1
1	0.0004408602150537635	0.0006469509228598419	0.0	0.001	0.002	0	0	0	0	0	0	0	0.001	0.001	0.001	0	0	0	0	0	0	0	0.001	0.003	0.001	0.001	0	0	0	0	0.001	0.001	0.001	0	0	0	0	0	0.001	0	0	0	0	0.001	0	0	0	0	0
2	0.0	0.0	0.0	0	0	0	0	0	0	0	0	0	0	0	0	0	0	0	0	0	0	0	0	0	0	0	0	0	0	0	0	0	0	0	0	0	0	0	0	0	0	0	0	0	0	0	0	0	0
3	0.0	0.0	0.0	0	0	0	0	0	0	0	0	0	0	0	0	0	0	0	0	0	0	0	0	0	0	0	0	0	0	0	0	0	0	0	0	0	0	0	0	0	0	0	0	0	0	0	0	0	0
4	0.0	0.0	0.0	0	0	0	0	0	0	0	0	0	0	0	0	0	0	0	0	0	0	0	0	0	0	0	0	0	0	0	0	0	0	0	0	0	0	0	0	0	0	0	0	0	0	0	0	0	0
kbind=0.001	kunbind=10.0
Valency	Mean	Std	Rawdata
0	0.9999569892473119	0.00020288131466788414	1.0	1	1	1	1	1	1	1	1	1	1	1	1	1	1	1	1	1	1	1	1	1	1	1	1	1	1	1	1	1	1	1	1	1	1	1	1	1	1	1	1	1	1	1	1	1	1
1	4.301075268817205e-05	0.00020288131466788398	0.0	0	0	0	0	0	0	0	0	0	0	0	0	0	0	0	0	0	0	0	0	0	0	0	0	0	0	0	0	0	0	0	0	0	0	0	0	0	0	0	0	0	0	0	0	0	0
2	0.0	0.0	0.0	0	0	0	0	0	0	0	0	0	0	0	0	0	0	0	0	0	0	0	0	0	0	0	0	0	0	0	0	0	0	0	0	0	0	0	0	0	0	0	0	0	0	0	0	0	0
3	0.0	0.0	0.0	0	0	0	0	0	0	0	0	0	0	0	0	0	0	0	0	0	0	0	0	0	0	0	0	0	0	0	0	0	0	0	0	0	0	0	0	0	0	0	0	0	0	0	0	0	0
4	0.0	0.0	0.0	0	0	0	0	0	0	0	0	0	0	0	0	0	0	0	0	0	0	0	0	0	0	0	0	0	0	0	0	0	0	0	0	0	0	0	0	0	0	0	0	0	0	0	0	0	0
kbind=0.01	kunbind=0.0001
Valency	Mean	Std	Rawdata
0	0.26868817204301076	0.014141358921349972	0.2719999999999999	0.27	0.27	0.269	0.268	0.266	0.263	0.263	0.262	0.26	0.259	0.259	0.259	0.257	0.256	0.256	0.256	0.255	0.254	0.253	0.252	0.252	0.251	0.249	0.248	0.247	0.247	0.246	0.246	0.244	0.244	0.288	0.287	0.286	0.285	0.283	0.283	0.281	0.279	0.278	0.275	0.275	0.274	0.272	0.272	0.27	0.27
1	0.2887096774193548	0.019418747534532703	0.32	0.321	0.321	0.321	0.321	0.32	0.319	0.315	0.315	0.316	0.315	0.314	0.314	0.313	0.314	0.312	0.311	0.309	0.31	0.31	0.308	0.307	0.306	0.303	0.304	0.301	0.298	0.295	0.292	0.293	0.291	0.291	0.291	0.291	0.29	0.291	0.29	0.292	0.294	0.294	0.296	0.295	0.293	0.295	0.294	0.295	0.293
2	0.2848817204301075	0.018582480743660333	0.251	0.248	0.248	0.249	0.25	0.251	0.254	0.257	0.257	0.257	0.259	0.259	0.259	0.262	0.262	0.261	0.261	0.264	0.263	0.261	0.262	0.262	0.264	0.268	0.266	0.27	0.273	0.275	0.277	0.276	0.277	0.284	0.285	0.284	0.286	0.286	0.287	0.287	0.287	0.289	0.288	0.287	0.29	0.289	0.289	0.289	0.29
3	0.13601075268817206	0.012479225423695013	0.137	0.141	0.141	0.141	0.141	0.142	0.143	0.144	0.144	0.145	0.145	0.146	0.146	0.146	0.146	0.149	0.15	0.149	0.15	0.153	0.155	0.156	0.156	0.157	0.159	0.159	0.158	0.16	0.161	0.163	0.164	0.116	0.116	0.118	0.118	0.119	0.118	0.117	0.117	0.116	0.118	0.12	0.12	0.12	0.121	0.121	0.122
4	0.021709677419354832	0.002737947764377154	0.02	0.02	0.02	0.02	0.02	0.021	0.021	0.021	0.022	0.022	0.022	0.022	0.022	0.022	0.022	0.022	0.022	0.023	0.023	0.023	0.023	0.023	0.023	0.023	0.023	0.023	0.024	0.024	0.024	0.024	0.024	0.021	0.021	0.021	0.021	0.021	0.022	0.023	0.023	0.023	0.023	0.023	0.023	0.024	0.024	0.025	0.025
kbind=0.01	kunbind=0.001
Valency	Mean	Std	Rawdata
0	0.30216129032258066	0.012564064066294359	0.32600000000000007	0.324	0.324	0.321	0.319	0.32	0.317	0.315	0.312	0.311	0.31	0.308	0.308	0.308	0.307	0.305	0.307	0.3	0.299	0.298	0.3	0.299	0.298	0.297	0.298	0.298	0.296	0.296	0.292	0.29	0.29	0.324	0.323	0.321	0.32	0.318	0.315	0.313	0.312	0.314	0.312	0.308	0.307	0.306	0.302	0.301	0.298
1	0.30170967741935484	0.016703345003457954	0.321	0.323	0.323	0.324	0.325	0.323	0.326	0.326	0.327	0.325	0.324	0.323	0.32	0.316	0.316	0.317	0.313	0.318	0.319	0.319	0.316	0.317	0.317	0.313	0.313	0.312	0.312	0.311	0.312	0.313	0.312	0.318	0.314	0.313	0.31	0.31	0.31	0.312	0.311	0.304	0.304	0.306	0.305	0.304	0.309	0.307	0.307
2	0.27219354838709675	0.01826051505269208	0.239	0.237	0.236	0.235	0.236	0.237	0.238	0.239	0.241	0.243	0.244	0.247	0.25	0.253	0.255	0.255	0.257	0.257	0.257	0.258	0.257	0.256	0.255	0.259	0.257	0.258	0.26	0.262	0.265	0.267	0.268	0.254	0.258	0.261	0.265	0.268	0.268	0.267	0.27	0.276	0.278	0.279	0.28	0.282	0.28	0.281	0.284
3	0.10524731182795703	0.008151331989548616	0.09	0.092	0.093	0.096	0.096	0.096	0.094	0.095	0.095	0.096	0.097	0.097	0.098	0.099	0.098	0.099	0.097	0.099	0.099	0.099	0.101	0.101	0.103	0.104	0.104	0.103	0.103	0.102	0.102	0.101	0.101	0.096	0.097	0.097	0.097	0.096	0.099	0.1	0.098	0.097	0.097	0.098	0.099	0.099	0.1	0.102	0.102
4	0.018688172043010744	0.007122550127200736	0.024	0.024	0.024	0.024	0.024	0.024	0.025	0.025	0.025	0.025	0.025	0.025	0.024	0.024	0.024	0.024	0.026	0.026	0.026	0.026	0.026	0.027	0.027	0.027	0.028	0.029	0.029	0.029	0.029	0.029	0.029	0.008	0.008	0.008	0.008	0.008	0.008	0.008	0.009	0.009	0.009	0.009	0.009	0.009	0.009	0.009	0.009
kbind=0.01	kunbind=0.01
Valency	Mean	Std	Rawdata
0	0.6313655913978494	0.023025831658704112	0.612	0.611	0.612	0.609	0.61	0.609	0.608	0.609	0.609	0.609	0.609	0.61	0.611	0.61	0.608	0.605	0.604	0.603	0.602	0.6	0.599	0.596	0.595	0.594	0.591	0.592	0.591	0.589	0.588	0.587	0.584	0.66	0.66	0.659	0.656	0.651	0.652	0.65	0.649	0.649	0.649	0.65	0.652	0.651	0.654	0.653	0.655
1	0.2496559139784946	0.009478322322917518	0.236	0.236	0.233	0.235	0.236	0.24	0.238	0.233	0.234	0.233	0.235	0.236	0.234	0.234	0.236	0.239	0.239	0.242	0.242	0.242	0.245	0.246	0.245	0.246	0.25	0.249	0.249	0.249	0.248	0.248	0.249	0.258	0.259	0.259	0.262	0.265	0.263	0.267	0.267	0.267	0.267	0.265	0.261	0.264	0.259	0.26	0.259
2	0.09345161290322576	0.01338954505401068	0.112	0.112	0.114	0.115	0.112	0.111	0.116	0.117	0.113	0.115	0.112	0.109	0.112	0.11	0.11	0.106	0.102	0.101	0.103	0.108	0.107	0.109	0.11	0.109	0.107	0.104	0.104	0.106	0.108	0.111	0.11	0.076	0.075	0.076	0.076	0.078	0.08	0.077	0.078	0.078	0.078	0.079	0.081	0.079	0.081	0.081	0.079
3	0.021010752688172044	0.011992376273315158	0.034	0.034	0.032	0.032	0.033	0.032	0.03	0.033	0.035	0.031	0.032	0.033	0.031	0.034	0.033	0.036	0.041	0.04	0.039	0.036	0.037	0.036	0.037	0.039	0.042	0.043	0.041	0.042	0.042	0.04	0.043	0.006	0.006	0.006	0.006	0.006	0.005	0.006	0.006	0.006	0.006	0.006	0.006	0.006	0.006	0.006	0.007
4	0.004516129032258065	0.005264228855750505	0.006	0.007	0.009	0.009	0.009	0.008	0.008	0.008	0.009	0.012	0.012	0.012	0.012	0.012	0.013	0.014	0.014	0.014	0.014	0.014	0.012	0.013	0.013	0.012	0.01	0.012	0.015	0.014	0.014	0.014	0.014	0	0	0	0	0	0	0	0	0	0	0	0	0	0	0	0
kbind=0.01	kunbind=0.1
Valency	Mean	Std	Rawdata
0	0.9559139784946236	0.006721264464335383	0.969	0.961	0.96	0.956	0.957	0.954	0.953	0.951	0.952	0.951	0.947	0.945	0.947	0.947	0.957	0.959	0.96	0.958	0.958	0.955	0.954	0.954	0.956	0.958	0.95	0.95	0.949	0.949	0.943	0.947	0.946	0.959	0.958	0.957	0.957	0.956	0.956	0.956	0.956	0.959	0.955	0.953	0.954	0.957	0.95	0.951	0.95
1	0.043677419354838695	0.0066448480978496685	0.031	0.039	0.04	0.044	0.043	0.046	0.047	0.047	0.046	0.048	0.052	0.055	0.053	0.053	0.043	0.039	0.038	0.04	0.041	0.044	0.046	0.046	0.044	0.042	0.05	0.05	0.051	0.051	0.057	0.053	0.054	0.04	0.041	0.042	0.043	0.044	0.044	0.044	0.044	0.041	0.045	0.047	0.046	0.043	0.05	0.049	0.05
2	0.0004086021505376345	0.0006915240942285388	0.0	0	0	0	0	0	0	0.002	0.002	0.001	0.001	0	0	0	0	0.002	0.002	0.002	0.001	0.001	0	0	0	0	0	0	0	0	0	0	0	0.001	0.001	0.001	0	0	0	0	0	0	0	0	0	0	0	0	0
3	0.0	0.0	0.0	0	0	0	0	0	0	0	0	0	0	0	0	0	0	0	0	0	0	0	0	0	0	0	0	0	0	0	0	0	0	0	0	0	0	0	0	0	0	0	0	0	0	0	0	0	0
4	0.0	0.0	0.0	0	0	0	0	0	0	0	0	0	0	0	0	0	0	0	0	0	0	0	0	0	0	0	0	0	0	0	0	0	0	0	0	0	0	0	0	0	0	0	0	0	0	0	0	0	0
kbind=0.01	kunbind=1.0
Valency	Mean	Std	Rawdata
0	0.9955806451612904	0.0019801302262222992	0.998	0.995	0.994	1	0.996	0.992	0.996	0.996	0.998	0.997	0.998	0.997	0.996	0.998	0.998	0.996	0.997	0.996	0.995	0.995	0.993	0.997	0.997	0.996	0.998	0.998	0.997	0.993	0.993	0.997	0.999	0.996	1	0.997	0.997	0.995	0.993	0.994	0.997	0.997	0.998	0.996	0.995	0.996	0.995	0.998	0.995
1	0.004408602150537635	0.0019742240023888575	0.002	0.005	0.006	0	0.004	0.008	0.004	0.004	0.002	0.003	0.002	0.003	0.004	0.002	0.002	0.004	0.003	0.004	0.005	0.005	0.007	0.003	0.003	0.004	0.002	0.002	0.003	0.007	0.007	0.003	0.001	0.004	0	0.003	0.003	0.005	0.007	0.006	0.003	0.003	0.002	0.004	0.005	0.004	0.005	0.002	0.005
2	1.0752688172043012e-05	0.00010313616179167139	0.0	0	0	0	0	0	0	0	0	0	0	0	0	0	0	0	0	0	0	0	0	0	0	0	0	0	0	0	0	0	0	0	0	0	0	0	0	0	0	0	0	0	0	0	0	0	0
3	0.0	0.0	0.0	0	0	0	0	0	0	0	0	0	0	0	0	0	0	0	0	0	0	0	0	0	0	0	0	0	0	0	0	0	0	0	0	0	0	0	0	0	0	0	0	0	0	0	0	0	0
4	0.0	0.0	0.0	0	0	0	0	0	0	0	0	0	0	0	0	0	0	0	0	0	0	0	0	0	0	0	0	0	0	0	0	0	0	0	0	0	0	0	0	0	0	0	0	0	0	0	0	0	0
kbind=0.01	kunbind=10.0
Valency	Mean	Std	Rawdata
0	0.9995161290322578	0.0006657989496951715	1.0	0.998	0.999	1	1	1	0.999	1	1	0.999	1	1	1	0.999	0.998	1	1	0.999	0.999	1	0.999	1	1	0.998	0.999	1	1	1	0.998	1	1	0.998	1	1	1	1	0.999	1	0.999	1	0.999	1	1	1	1	1	1
1	0.00048387096774193554	0.0006657989496951707	0.0	0.002	0.001	0	0	0	0.001	0	0	0.001	0	0	0	0.001	0.002	0	0	0.001	0.001	0	0.001	0	0	0.002	0.001	0	0	0	0.002	0	0	0.002	0	0	0	0	0.001	0	0.001	0	0.001	0	0	0	0	0	0
2	0.0	0.0	0.0	0	0	0	0	0	0	0	0	0	0	0	0	0	0	0	0	0	0	0	0	0	0	0	0	0	0	0	0	0	0	0	0	0	0	0	0	0	0	0	0	0	0	0	0	0	0
3	0.0	0.0	0.0	0	0	0	0	0	0	0	0	0	0	0	0	0	0	0	0	0	0	0	0	0	0	0	0	0	0	0	0	0	0	0	0	0	0	0	0	0	0	0	0	0	0	0	0	0	0
4	0.0	0.0	0.0	0	0	0	0	0	0	0	0	0	0	0	0	0	0	0	0	0	0	0	0	0	0	0	0	0	0	0	0	0	0	0	0	0	0	0	0	0	0	0	0	0	0	0	0	0	0
kbind=0.1	kunbind=0.0001
Valency	Mean	Std	Rawdata
0	3.629862241129964e-17	4.043974729965341e-17	2.42861286636753e-17	2.42861e-17	2.42861e-17	2.42861e-17	2.42861e-17	2.42861e-17	2.42861e-17	2.42861e-17	2.42861e-17	2.42861e-17	2.42861e-17	2.42861e-17	2.42861e-17	2.42861e-17	2.42861e-17	2.42861e-17	2.42861e-17	2.42861e-17	2.42861e-17	2.42861e-17	2.42861e-17	2.42861e-17	2.42861e-17	2.42861e-17	2.42861e-17	2.42861e-17	2.42861e-17	2.42861e-17	2.42861e-17	2.42861e-17	2.42861e-17	-4.16334e-17	6.93889e-17	6.93889e-17	6.93889e-17	6.93889e-17	6.93889e-17	6.93889e-17	6.93889e-17	6.93889e-17	6.93889e-17	6.93889e-17	6.93889e-17	6.93889e-17	6.93889e-17	6.93889e-17	6.93889e-17
1	0.31636559139784953	0.023986458969542806	0.351	0.351	0.351	0.351	0.351	0.351	0.351	0.35	0.35	0.35	0.35	0.35	0.35	0.35	0.348	0.348	0.348	0.348	0.348	0.347	0.347	0.347	0.347	0.347	0.347	0.346	0.346	0.346	0.346	0.346	0.346	0.292	0.291	0.291	0.291	0.291	0.291	0.291	0.291	0.291	0.291	0.291	0.291	0.291	0.291	0.291	0.291
2	0.4676129032258064	0.025140907100795896	0.433	0.432	0.433	0.433	0.433	0.432	0.432	0.433	0.433	0.433	0.433	0.433	0.433	0.433	0.435	0.435	0.435	0.435	0.435	0.436	0.435	0.435	0.435	0.435	0.435	0.436	0.436	0.436	0.436	0.436	0.436	0.494	0.495	0.495	0.495	0.495	0.495	0.495	0.495	0.495	0.495	0.495	0.495	0.495	0.495	0.495	0.495
3	0.19044086021505374	0.0059882723478181105	0.19	0.191	0.19	0.19	0.19	0.191	0.191	0.191	0.191	0.191	0.191	0.191	0.191	0.191	0.191	0.191	0.191	0.191	0.191	0.191	0.192	0.192	0.192	0.192	0.192	0.192	0.192	0.192	0.192	0.192	0.192	0.198	0.198	0.198	0.198	0.198	0.198	0.198	0.198	0.197	0.197	0.197	0.197	0.197	0.197	0.197	0.197
4	0.025580645161290314	0.007056336404589472	0.026	0.026	0.026	0.026	0.026	0.026	0.026	0.026	0.026	0.026	0.026	0.026	0.026	0.026	0.026	0.026	0.026	0.026	0.026	0.026	0.026	0.026	0.026	0.026	0.026	0.026	0.026	0.026	0.026	0.026	0.026	0.016	0.016	0.016	0.016	0.016	0.016	0.016	0.016	0.017	0.017	0.017	0.017	0.017	0.017	0.017	0.017
kbind=0.1	kunbind=0.001
Valency	Mean	Std	Rawdata
0	-9.923364400211413e-18	9.938779671031528e-18	-2.7755575615628914e-17	-2.77556e-17	-2.77556e-17	-2.08167e-17	-2.08167e-17	-2.77556e-17	-2.77556e-17	-2.08167e-17	-2.77556e-17	-2.77556e-17	-2.08167e-17	-2.77556e-17	-2.77556e-17	-2.77556e-17	-2.08167e-17	-2.08167e-17	-2.08167e-17	-2.08167e-17	-2.08167e-17	-2.08167e-17	-2.08167e-17	-2.08167e-17	-2.08167e-17	-2.08167e-17	-2.08167e-17	-2.08167e-17	-2.08167e-17	-2.08167e-17	-2.08167e-17	-2.08167e-17	-2.08167e-17	0	0	0	0	0	0	0	0	0	0	0	0	0	0	0	0
1	0.2577634408602151	0.009024933025650128	0.272	0.272	0.271	0.27	0.27	0.27	0.27	0.268	0.268	0.268	0.269	0.269	0.269	0.27	0.269	0.269	0.269	0.269	0.269	0.27	0.27	0.269	0.269	0.269	0.269	0.27	0.269	0.268	0.268	0.269	0.269	0.259	0.26	0.261	0.26	0.26	0.261	0.26	0.26	0.26	0.257	0.256	0.257	0.255	0.256	0.255	0.254
2	0.46423655913978495	0.020612345110544304	0.444	0.444	0.445	0.446	0.446	0.445	0.447	0.448	0.448	0.447	0.448	0.448	0.45	0.45	0.449	0.448	0.449	0.449	0.449	0.447	0.447	0.448	0.447	0.446	0.447	0.447	0.449	0.45	0.448	0.446	0.446	0.495	0.491	0.489	0.489	0.49	0.489	0.489	0.489	0.49	0.491	0.493	0.491	0.493	0.492	0.49	0.491
3	0.2367956989247312	0.013066874427620521	0.249	0.249	0.249	0.248	0.248	0.25	0.248	0.248	0.249	0.25	0.247	0.248	0.246	0.245	0.246	0.246	0.245	0.245	0.245	0.245	0.245	0.245	0.246	0.246	0.245	0.244	0.243	0.243	0.245	0.247	0.249	0.215	0.218	0.219	0.219	0.218	0.219	0.22	0.22	0.219	0.221	0.219	0.22	0.22	0.22	0.223	0.223
4	0.04120430107526882	0.009102237867081017	0.035	0.035	0.035	0.036	0.036	0.035	0.035	0.036	0.035	0.035	0.036	0.035	0.035	0.035	0.036	0.037	0.037	0.037	0.037	0.038	0.038	0.038	0.038	0.039	0.039	0.039	0.039	0.039	0.039	0.038	0.036	0.031	0.031	0.031	0.032	0.032	0.031	0.031	0.031	0.031	0.031	0.032	0.032	0.032	0.032	0.032	0.032
kbind=0.1	kunbind=0.01
Valency	Mean	Std	Rawdata
0	0.004032258064516125	0.0027374409716353037	0.00899999999999998	0.009	0.009	0.009	0.009	0.009	0.009	0.009	0.009	0.008	0.008	0.008	0.008	0.008	0.007	0.007	0.007	0.008	0.007	0.006	0.006	0.006	0.006	0.006	0.006	0.006	0.005	0.006	0.006	0.006	0.006	0.003	0.003	0.003	0.003	0.003	0.003	0.002	0.002	0.002	0.002	0.002	0.002	0.001	0.001	0.001	0.001
1	0.11130107526881719	0.03310419683825848	0.161	0.16	0.164	0.16	0.158	0.158	0.161	0.154	0.154	0.152	0.149	0.147	0.15	0.15	0.152	0.151	0.147	0.146	0.149	0.153	0.157	0.156	0.153	0.155	0.155	0.15	0.149	0.153	0.149	0.148	0.148	0.102	0.104	0.11	0.113	0.114	0.113	0.111	0.105	0.108	0.11	0.107	0.108	0.111	0.11	0.111	0.106
2	0.30912903225806454	0.04841492389803709	0.376	0.378	0.381	0.378	0.378	0.372	0.368	0.373	0.373	0.376	0.388	0.387	0.382	0.38	0.378	0.38	0.383	0.382	0.378	0.371	0.368	0.369	0.374	0.377	0.376	0.378	0.371	0.363	0.372	0.371	0.373	0.3	0.297	0.289	0.285	0.281	0.288	0.291	0.288	0.287	0.28	0.286	0.284	0.275	0.267	0.269	0.276
3	0.4026666666666667	0.03878125401637288	0.354	0.353	0.339	0.348	0.349	0.36	0.365	0.363	0.362	0.364	0.356	0.36	0.357	0.361	0.362	0.361	0.358	0.362	0.359	0.365	0.369	0.368	0.367	0.36	0.362	0.366	0.377	0.384	0.375	0.374	0.371	0.381	0.387	0.392	0.398	0.402	0.392	0.395	0.403	0.4	0.404	0.396	0.393	0.4	0.409	0.402	0.408
4	0.1728709677419355	0.05148905840683645	0.1	0.1	0.107	0.105	0.106	0.101	0.097	0.101	0.102	0.1	0.099	0.098	0.103	0.101	0.101	0.101	0.105	0.102	0.107	0.105	0.1	0.101	0.1	0.102	0.101	0.1	0.098	0.094	0.098	0.101	0.102	0.214	0.209	0.206	0.201	0.2	0.204	0.201	0.202	0.203	0.204	0.209	0.213	0.213	0.213	0.217	0.209
kbind=0.1	kunbind=0.1
Valency	Mean	Std	Rawdata
0	0.27270967741935476	0.05447927111862251	0.31199999999999994	0.305	0.304	0.311	0.304	0.299	0.294	0.291	0.293	0.289	0.287	0.28	0.277	0.281	0.281	0.278	0.274	0.269	0.264	0.263	0.263	0.262	0.261	0.262	0.262	0.267	0.267	0.264	0.261	0.261	0.262	0.342	0.349	0.351	0.355	0.353	0.351	0.352	0.346	0.346	0.335	0.342	0.338	0.334	0.33	0.327	0.329
1	0.0931505376344086	0.03525939095118609	0.101	0.101	0.101	0.099	0.103	0.115	0.102	0.101	0.093	0.088	0.092	0.101	0.094	0.087	0.089	0.092	0.094	0.105	0.105	0.101	0.096	0.089	0.091	0.088	0.085	0.084	0.085	0.081	0.077	0.085	0.074	0.154	0.135	0.135	0.131	0.133	0.126	0.133	0.134	0.127	0.141	0.126	0.131	0.138	0.137	0.139	0.146
2	0.1761505376344086	0.022239626668058194	0.173	0.172	0.168	0.162	0.15	0.152	0.17	0.151	0.153	0.164	0.177	0.179	0.181	0.18	0.17	0.166	0.182	0.181	0.168	0.149	0.162	0.151	0.167	0.166	0.151	0.153	0.152	0.172	0.171	0.162	0.177	0.213	0.212	0.21	0.214	0.194	0.198	0.187	0.187	0.208	0.202	0.2	0.211	0.21	0.212	0.205	0.198
3	0.2753333333333333	0.04090622197680654	0.251	0.264	0.265	0.273	0.295	0.288	0.272	0.279	0.287	0.29	0.27	0.257	0.265	0.274	0.287	0.267	0.256	0.249	0.272	0.297	0.279	0.303	0.289	0.294	0.323	0.306	0.306	0.282	0.291	0.295	0.289	0.209	0.209	0.215	0.223	0.222	0.227	0.225	0.221	0.21	0.218	0.219	0.211	0.216	0.228	0.229	0.226
4	0.1826559139784946	0.06831119409890597	0.163	0.158	0.162	0.155	0.148	0.146	0.162	0.178	0.174	0.169	0.174	0.183	0.183	0.178	0.173	0.197	0.194	0.196	0.191	0.19	0.2	0.195	0.192	0.19	0.179	0.19	0.19	0.201	0.2	0.197	0.198	0.082	0.095	0.089	0.077	0.098	0.098	0.103	0.112	0.109	0.104	0.113	0.109	0.102	0.093	0.1	0.101
kbind=0.1	kunbind=1.0
Valency	Mean	Std	Rawdata
0	0.955774193548387	0.005825655221366778	0.949	0.956	0.956	0.948	0.953	0.956	0.959	0.952	0.952	0.952	0.96	0.955	0.959	0.964	0.949	0.961	0.95	0.959	0.941	0.95	0.95	0.955	0.962	0.961	0.949	0.955	0.961	0.959	0.961	0.958	0.965	0.949	0.953	0.952	0.947	0.953	0.954	0.949	0.954	0.959	0.953	0.963	0.948	0.959	0.959	0.951	0.957
1	0.04297849462365591	0.005743586408387729	0.049	0.042	0.043	0.051	0.045	0.044	0.041	0.047	0.046	0.047	0.039	0.044	0.04	0.035	0.051	0.037	0.046	0.034	0.058	0.047	0.046	0.045	0.036	0.037	0.048	0.043	0.039	0.039	0.039	0.042	0.034	0.05	0.044	0.044	0.049	0.046	0.044	0.051	0.046	0.04	0.047	0.037	0.051	0.04	0.039	0.048	0.043
2	0.0012365591397849463	0.0011949521919834877	0.002	0.002	0.001	0.001	0.002	0	0	0.001	0.002	0.001	0.001	0.001	0.001	0.001	0	0.002	0.004	0.007	0.001	0.003	0.004	0	0.002	0.002	0.003	0.002	0	0.002	0	0	0.001	0.001	0.003	0.004	0.003	0.001	0.002	0	0	0.001	0	0	0.001	0.001	0.002	0.001	0
3	1.0752688172043012e-05	0.00010313616179167138	0.0	0	0	0	0	0	0	0	0	0	0	0	0	0	0	0	0	0	0	0	0	0	0	0	0	0	0	0	0	0	0	0	0	0	0.001	0	0	0	0	0	0	0	0	0	0	0	0
4	0.0	0.0	0.0	0	0	0	0	0	0	0	0	0	0	0	0	0	0	0	0	0	0	0	0	0	0	0	0	0	0	0	0	0	0	0	0	0	0	0	0	0	0	0	0	0	0	0	0	0	0
kbind=0.1	kunbind=10.0
Valency	Mean	Std	Rawdata
0	0.995268817204301	0.002310051830849126	0.991	0.997	0.996	0.998	0.994	0.998	0.998	0.992	0.998	0.992	0.997	0.992	0.99	0.998	0.994	0.994	0.997	0.995	0.997	0.999	0.995	0.997	0.995	0.995	0.995	0.997	0.994	0.996	0.995	0.999	0.99	0.994	0.997	0.993	0.999	0.995	0.996	0.996	0.993	0.994	0.996	0.999	0.996	0.992	0.999	0.99	0.996
1	0.004688172043010753	0.002281192362352881	0.009	0.003	0.004	0.002	0.006	0.002	0.002	0.008	0.002	0.008	0.003	0.008	0.01	0.002	0.005	0.006	0.003	0.005	0.003	0.001	0.005	0.003	0.005	0.005	0.005	0.003	0.006	0.004	0.005	0.001	0.01	0.006	0.003	0.007	0.001	0.005	0.004	0.004	0.007	0.006	0.003	0.001	0.004	0.008	0.001	0.01	0.004
2	4.301075268817205e-05	0.00020288131466788398	0.0	0	0	0	0	0	0	0	0	0	0	0	0	0	0.001	0	0	0	0	0	0	0	0	0	0	0	0	0	0	0	0	0	0	0	0	0	0	0	0	0	0.001	0	0	0	0	0	0
3	0.0	0.0	0.0	0	0	0	0	0	0	0	0	0	0	0	0	0	0	0	0	0	0	0	0	0	0	0	0	0	0	0	0	0	0	0	0	0	0	0	0	0	0	0	0	0	0	0	0	0	0
4	0.0	0.0	0.0	0	0	0	0	0	0	0	0	0	0	0	0	0	0	0	0	0	0	0	0	0	0	0	0	0	0	0	0	0	0	0	0	0	0	0	0	0	0	0	0	0	0	0	0	0	0
kbind=1.0	kunbind=0.0001
Valency	Mean	Std	Rawdata
0	-3.5850951836854015e-17	1.346197080525128e-17	-3.642919299551295e-17	-3.64292e-17	-3.64292e-17	-3.64292e-17	-3.64292e-17	-3.64292e-17	-3.64292e-17	-3.64292e-17	-3.64292e-17	-3.64292e-17	-3.64292e-17	-3.64292e-17	-3.64292e-17	-3.64292e-17	-3.64292e-17	-3.64292e-17	-3.64292e-17	-3.64292e-17	-3.64292e-17	-3.64292e-17	-3.64292e-17	-3.64292e-17	-3.64292e-17	-3.64292e-17	-3.64292e-17	-3.64292e-17	-3.64292e-17	-3.64292e-17	-3.64292e-17	-3.64292e-17	-3.64292e-17	-5.20417e-17	-5.20417e-17	-5.20417e-17	-5.20417e-17	-5.20417e-17	-5.20417e-17	-5.20417e-17	-5.20417e-17	-5.20417e-17	-5.20417e-17	-5.20417e-17	-5.20417e-17	-5.20417e-17	-5.20417e-17	-5.20417e-17	-5.20417e-17
1	0.5195376344086021	0.011017638975639286	0.525	0.525	0.525	0.525	0.525	0.525	0.525	0.525	0.525	0.525	0.525	0.525	0.525	0.523	0.523	0.523	0.522	0.522	0.522	0.522	0.522	0.522	0.521	0.521	0.521	0.521	0.521	0.521	0.521	0.519	0.519	0.533	0.533	0.532	0.532	0.532	0.532	0.532	0.532	0.532	0.532	0.532	0.531	0.531	0.531	0.531	0.531
2	0.3946236559139787	0.003781431652690608	0.388	0.388	0.388	0.388	0.388	0.388	0.388	0.388	0.388	0.388	0.388	0.388	0.388	0.39	0.39	0.39	0.391	0.391	0.391	0.391	0.391	0.39	0.391	0.391	0.392	0.391	0.391	0.391	0.391	0.393	0.393	0.394	0.394	0.395	0.395	0.395	0.395	0.395	0.395	0.395	0.395	0.395	0.396	0.396	0.396	0.396	0.396
3	0.07943010752688172	0.007521149891297383	0.081	0.081	0.081	0.081	0.081	0.081	0.081	0.081	0.081	0.081	0.081	0.081	0.081	0.081	0.081	0.081	0.081	0.081	0.081	0.081	0.081	0.082	0.082	0.082	0.081	0.082	0.082	0.082	0.082	0.082	0.082	0.069	0.069	0.069	0.069	0.069	0.069	0.069	0.069	0.069	0.069	0.069	0.069	0.069	0.069	0.069	0.069
4	0.0064086021505376355	0.0021663931629183706	0.006	0.006	0.006	0.006	0.006	0.006	0.006	0.006	0.006	0.006	0.006	0.006	0.006	0.006	0.006	0.006	0.006	0.006	0.006	0.006	0.006	0.006	0.006	0.006	0.006	0.006	0.006	0.006	0.006	0.006	0.006	0.004	0.004	0.004	0.004	0.004	0.004	0.004	0.004	0.004	0.004	0.004	0.004	0.004	0.004	0.004	0.004
kbind=1.0	kunbind=0.001
Valency	Mean	Std	Rawdata
0	-7.050811547518635e-18	3.684895851580542e-17	5.204170427930421e-17	5.20417e-17	-5.89806e-17	-5.89806e-17	-5.89806e-17	-5.89806e-17	5.20417e-17	5.20417e-17	5.20417e-17	-5.89806e-17	5.20417e-17	-5.89806e-17	5.20417e-17	-5.89806e-17	-5.89806e-17	-5.89806e-17	-5.89806e-17	-5.89806e-17	-3.1225e-17	-3.1225e-17	-5.89806e-17	-5.89806e-17	-5.89806e-17	-3.1225e-17	-3.1225e-17	-3.1225e-17	-3.1225e-17	-3.1225e-17	-3.1225e-17	-3.1225e-17	-3.1225e-17	-2.08167e-17	-2.08167e-17	-2.08167e-17	-2.08167e-17	-2.08167e-17	-2.08167e-17	-2.08167e-17	3.46945e-17	-2.08167e-17	-2.08167e-17	-2.08167e-17	-2.08167e-17	-2.08167e-17	-2.08167e-17	-2.08167e-17	-2.08167e-17
1	0.2488064516129033	0.02342099878705309	0.289	0.287	0.288	0.286	0.286	0.286	0.287	0.285	0.285	0.286	0.285	0.284	0.283	0.282	0.282	0.281	0.281	0.28	0.279	0.279	0.278	0.279	0.277	0.276	0.276	0.276	0.277	0.277	0.275	0.273	0.272	0.239	0.239	0.24	0.237	0.237	0.237	0.237	0.237	0.237	0.237	0.237	0.237	0.237	0.236	0.235	0.234
2	0.4522903225806451	0.014180541449814971	0.46	0.461	0.459	0.461	0.46	0.46	0.458	0.459	0.459	0.457	0.457	0.458	0.459	0.46	0.459	0.46	0.459	0.459	0.459	0.458	0.462	0.459	0.461	0.461	0.46	0.46	0.459	0.458	0.458	0.46	0.461	0.468	0.467	0.466	0.468	0.467	0.467	0.467	0.469	0.467	0.467	0.466	0.467	0.465	0.468	0.468	0.467
3	0.2601612903225807	0.023314719298534906	0.224	0.225	0.226	0.225	0.226	0.226	0.227	0.227	0.228	0.229	0.23	0.23	0.23	0.23	0.231	0.231	0.233	0.234	0.235	0.236	0.232	0.234	0.234	0.235	0.235	0.235	0.235	0.236	0.238	0.238	0.238	0.256	0.257	0.256	0.257	0.258	0.258	0.258	0.256	0.259	0.258	0.259	0.258	0.261	0.259	0.26	0.26
4	0.03874193548387097	0.008786479380833724	0.027	0.027	0.027	0.028	0.028	0.028	0.028	0.029	0.028	0.028	0.028	0.028	0.028	0.028	0.028	0.028	0.027	0.027	0.027	0.027	0.028	0.028	0.028	0.028	0.029	0.029	0.029	0.029	0.029	0.029	0.029	0.037	0.037	0.038	0.038	0.038	0.038	0.038	0.038	0.037	0.038	0.038	0.038	0.037	0.037	0.037	0.039
kbind=1.0	kunbind=0.01
Valency	Mean	Std	Rawdata
0	-2.7457128565998495e-17	5.3457856856963757e-17	-1.1102230246251565e-16	5.55112e-17	-1.11022e-16	5.55112e-17	5.55112e-17	-5.55112e-17	-5.55112e-17	5.55112e-17	-5.55112e-17	-5.55112e-17	5.55112e-17	5.55112e-17	-5.55112e-17	5.55112e-17	-5.55112e-17	-5.55112e-17	-5.55112e-17	5.55112e-17	-1.11022e-16	-1.11022e-16	5.55112e-17	0	-1.11022e-16	5.55112e-17	-5.55112e-17	5.55112e-17	-5.55112e-17	-5.55112e-17	5.55112e-17	0	-5.55112e-17	-5.55112e-17	-5.55112e-17	-5.55112e-17	-5.55112e-17	-5.55112e-17	-5.55112e-17	-5.55112e-17	-5.55112e-17	-5.55112e-17	-5.55112e-17	-5.55112e-17	-5.55112e-17	-5.55112e-17	-5.55112e-17	-5.55112e-17	-2.77556e-17
1	0.035602150537634415	0.007011725639987399	0.037	0.037	0.038	0.042	0.041	0.038	0.039	0.042	0.041	0.041	0.04	0.04	0.039	0.035	0.036	0.035	0.036	0.034	0.033	0.034	0.036	0.039	0.037	0.038	0.035	0.032	0.032	0.031	0.033	0.032	0.031	0.047	0.047	0.046	0.046	0.047	0.044	0.046	0.044	0.042	0.041	0.04	0.041	0.043	0.044	0.045	0.042
2	0.21495698924731182	0.033661794807244697	0.2	0.204	0.197	0.194	0.193	0.195	0.194	0.188	0.188	0.186	0.188	0.186	0.186	0.189	0.189	0.188	0.181	0.188	0.186	0.181	0.176	0.173	0.18	0.172	0.176	0.18	0.179	0.178	0.177	0.178	0.18	0.263	0.259	0.258	0.262	0.26	0.258	0.262	0.263	0.27	0.272	0.275	0.269	0.268	0.268	0.259	0.261
3	0.4955268817204301	0.008845862161095822	0.483	0.476	0.488	0.48	0.481	0.479	0.475	0.482	0.485	0.487	0.483	0.485	0.485	0.49	0.49	0.494	0.499	0.493	0.5	0.509	0.504	0.508	0.502	0.504	0.506	0.5	0.501	0.509	0.508	0.511	0.505	0.505	0.507	0.509	0.503	0.507	0.509	0.503	0.495	0.492	0.493	0.492	0.497	0.492	0.49	0.501	0.492
4	0.2539139784946236	0.03982776248820339	0.28	0.283	0.277	0.284	0.285	0.288	0.292	0.288	0.286	0.286	0.289	0.289	0.29	0.286	0.285	0.283	0.284	0.285	0.281	0.276	0.284	0.28	0.281	0.286	0.283	0.288	0.288	0.282	0.282	0.279	0.284	0.185	0.187	0.187	0.189	0.186	0.189	0.189	0.198	0.196	0.194	0.193	0.193	0.197	0.198	0.195	0.205
kbind=1.0	kunbind=0.1
Valency	Mean	Std	Rawdata
0	7.526881720425339e-05	0.00026382460529861566	0.0009999999999999454	0.001	0.001	0	0	0	0	-5.55112e-17	0	-5.55112e-17	0	-5.55112e-17	0	0	0.001	0.001	-5.55112e-17	-5.55112e-17	-5.55112e-17	-5.55112e-17	-5.55112e-17	0	0	0	0	-5.55112e-17	-5.55112e-17	-5.55112e-17	-5.55112e-17	0	-5.55112e-17	0	0	0.001	0.001	-1.11022e-16	0	-1.11022e-16	-1.11022e-16	0	0	-1.11022e-16	-1.11022e-16	0	0	-1.11022e-16	0
1	0.0052473118279569905	0.005761675223047686	0.01	0.01	0.01	0.009	0.014	0.014	0.014	0.012	0.004	0.008	0.014	0.016	0.011	0.016	0.012	0.014	0.022	0.018	0.015	0.01	0.015	0.012	0.013	0.01	0.014	0.014	0.015	0.013	0.014	0.013	0.011	0.003	0.004	0.001	0	0	0.001	0	0.002	0	0	0.002	0.001	0.001	0.001	0	0
2	0.07010752688172045	0.047953486057496185	0.137	0.142	0.129	0.128	0.12	0.128	0.147	0.143	0.137	0.126	0.125	0.138	0.13	0.122	0.153	0.141	0.132	0.132	0.146	0.146	0.151	0.141	0.146	0.15	0.132	0.153	0.15	0.136	0.121	0.128	0.13	0.031	0.032	0.027	0.031	0.031	0.036	0.034	0.026	0.025	0.035	0.034	0.026	0.027	0.042	0.038	0.045
3	0.3486989247311828	0.07472901366079152	0.461	0.447	0.446	0.452	0.444	0.446	0.42	0.44	0.446	0.465	0.446	0.445	0.433	0.45	0.426	0.44	0.451	0.451	0.454	0.45	0.465	0.483	0.477	0.489	0.487	0.459	0.44	0.453	0.464	0.44	0.458	0.301	0.291	0.319	0.308	0.299	0.273	0.292	0.292	0.3	0.292	0.277	0.291	0.309	0.298	0.292	0.308
4	0.5758709677419356	0.1269819414649314	0.391	0.4	0.414	0.411	0.422	0.412	0.419	0.405	0.413	0.401	0.415	0.401	0.426	0.412	0.408	0.404	0.395	0.399	0.385	0.394	0.369	0.364	0.364	0.351	0.367	0.374	0.395	0.398	0.401	0.419	0.401	0.665	0.673	0.652	0.66	0.67	0.69	0.674	0.68	0.675	0.673	0.687	0.682	0.663	0.659	0.67	0.647
kbind=1.0	kunbind=1.0
Valency	Mean	Std	Rawdata
0	0.14789247311827952	0.025327728171192006	0.12799999999999995	0.125	0.122	0.112	0.111	0.113	0.11	0.116	0.115	0.12	0.119	0.121	0.119	0.124	0.119	0.119	0.116	0.126	0.126	0.129	0.128	0.125	0.127	0.12	0.12	0.122	0.121	0.118	0.117	0.12	0.122	0.194	0.189	0.183	0.185	0.184	0.189	0.182	0.19	0.188	0.186	0.174	0.191	0.195	0.188	0.183	0.19
1	0.04397849462365591	0.00840759832305273	0.038	0.042	0.053	0.04	0.039	0.031	0.038	0.031	0.044	0.045	0.053	0.041	0.039	0.042	0.035	0.037	0.042	0.046	0.041	0.031	0.036	0.031	0.04	0.033	0.036	0.033	0.037	0.039	0.035	0.03	0.042	0.047	0.047	0.051	0.051	0.069	0.058	0.055	0.054	0.048	0.04	0.05	0.052	0.043	0.065	0.062	0.055
2	0.15846236559139784	0.011082834872566654	0.152	0.159	0.161	0.146	0.157	0.163	0.156	0.168	0.153	0.151	0.142	0.16	0.147	0.162	0.161	0.158	0.138	0.167	0.157	0.141	0.144	0.141	0.167	0.149	0.14	0.167	0.169	0.172	0.15	0.17	0.151	0.175	0.166	0.192	0.165	0.139	0.163	0.167	0.158	0.162	0.156	0.158	0.148	0.146	0.167	0.139	0.17
3	0.35360215053763444	0.017663606826689614	0.37	0.354	0.36	0.376	0.366	0.39	0.361	0.35	0.361	0.385	0.377	0.349	0.349	0.362	0.36	0.353	0.361	0.349	0.373	0.37	0.34	0.357	0.357	0.37	0.37	0.369	0.349	0.352	0.363	0.33	0.345	0.331	0.333	0.316	0.318	0.337	0.326	0.334	0.344	0.333	0.342	0.347	0.345	0.346	0.293	0.328	0.342
4	0.29606451612903223	0.026013977405710063	0.312	0.32	0.304	0.326	0.327	0.303	0.335	0.335	0.327	0.299	0.309	0.329	0.346	0.31	0.325	0.333	0.343	0.312	0.303	0.329	0.352	0.346	0.309	0.328	0.334	0.309	0.324	0.319	0.335	0.35	0.34	0.253	0.265	0.258	0.281	0.271	0.264	0.262	0.254	0.269	0.276	0.271	0.264	0.27	0.287	0.288	0.243
kbind=1.0	kunbind=10.0
Valency	Mean	Std	Rawdata
0	0.9562258064516128	0.006113846495725239	0.961	0.951	0.951	0.959	0.956	0.96	0.958	0.955	0.962	0.958	0.952	0.967	0.951	0.951	0.96	0.963	0.96	0.956	0.958	0.958	0.961	0.95	0.957	0.959	0.949	0.955	0.955	0.955	0.952	0.95	0.951	0.959	0.963	0.945	0.957	0.952	0.947	0.952	0.943	0.954	0.945	0.952	0.961	0.962	0.947	0.966	0.955
1	0.04252688172043011	0.005785765621308871	0.037	0.047	0.048	0.041	0.043	0.038	0.042	0.044	0.038	0.042	0.046	0.033	0.049	0.047	0.038	0.036	0.039	0.043	0.041	0.041	0.039	0.047	0.043	0.04	0.048	0.044	0.045	0.043	0.046	0.049	0.048	0.041	0.036	0.053	0.042	0.046	0.053	0.047	0.052	0.046	0.05	0.048	0.037	0.035	0.053	0.034	0.043
2	0.0012258064516129034	0.0011180727683058889	0.002	0.002	0.001	0	0.001	0.002	0	0.001	0	0	0.002	0	0	0.002	0.001	0.001	0.001	0.001	0.001	0.001	0	0.003	0	0.001	0.003	0.001	0	0.002	0.002	0.001	0.001	0	0.001	0.002	0.001	0.002	0	0.001	0.005	0	0.005	0	0.002	0.003	0	0	0.001
3	2.1505376344086024e-05	0.00014506169422830146	0.0	0	0	0	0	0	0	0	0	0	0	0	0	0	0.001	0	0	0	0	0	0	0	0	0	0	0	0	0	0	0	0	0	0	0	0	0	0	0	0	0	0	0	0	0	0	0	0.001
4	0.0	0.0	0.0	0	0	0	0	0	0	0	0	0	0	0	0	0	0	0	0	0	0	0	0	0	0	0	0	0	0	0	0	0	0	0	0	0	0	0	0	0	0	0	0	0	0	0	0	0	0
kbind=10.0	kunbind=0.0001
Valency	Mean	Std	Rawdata
0	-3.614007241618348e-17	1.1729889499006993e-17	-2.2551405187698492e-17	-2.25514e-17	-2.25514e-17	-2.25514e-17	-2.25514e-17	-2.25514e-17	-2.25514e-17	-2.25514e-17	-2.25514e-17	-2.25514e-17	-2.25514e-17	-2.25514e-17	-2.25514e-17	-2.25514e-17	-2.25514e-17	-2.25514e-17	-2.25514e-17	-2.25514e-17	-2.25514e-17	-2.25514e-17	-2.25514e-17	-2.25514e-17	-2.25514e-17	-2.25514e-17	-2.25514e-17	-2.25514e-17	-2.25514e-17	-2.25514e-17	-2.25514e-17	-2.25514e-17	-2.25514e-17	-5.11743e-17	-5.11743e-17	-5.11743e-17	-5.11743e-17	-5.11743e-17	-5.11743e-17	-5.11743e-17	-5.11743e-17	-5.11743e-17	-5.11743e-17	-5.11743e-17	-5.11743e-17	-5.11743e-17	-5.11743e-17	-5.11743e-17	-5.11743e-17
1	0.7956451612903228	0.006238357174994288	0.787	0.787	0.787	0.787	0.787	0.787	0.787	0.787	0.787	0.787	0.787	0.787	0.787	0.788	0.788	0.787	0.787	0.787	0.787	0.787	0.787	0.787	0.787	0.787	0.787	0.787	0.787	0.787	0.787	0.787	0.787	0.8	0.8	0.8	0.8	0.799	0.799	0.799	0.799	0.799	0.799	0.799	0.799	0.799	0.799	0.799	0.799
2	0.19268817204301078	0.013526539818234085	0.207	0.207	0.207	0.207	0.207	0.207	0.207	0.207	0.207	0.207	0.207	0.207	0.207	0.206	0.206	0.207	0.207	0.207	0.207	0.207	0.207	0.207	0.207	0.207	0.207	0.207	0.207	0.207	0.207	0.207	0.207	0.195	0.195	0.195	0.195	0.196	0.196	0.196	0.196	0.196	0.196	0.196	0.196	0.196	0.196	0.196	0.196
3	0.011666666666666665	0.008730533902472531	0.006	0.006	0.006	0.006	0.006	0.006	0.006	0.006	0.006	0.006	0.006	0.006	0.006	0.006	0.006	0.006	0.006	0.006	0.006	0.006	0.006	0.006	0.006	0.006	0.006	0.006	0.006	0.006	0.006	0.006	0.006	0.005	0.005	0.005	0.005	0.005	0.005	0.005	0.005	0.005	0.005	0.005	0.005	0.005	0.005	0.005	0.005
4	0.0	0.0	0.0	0	0	0	0	0	0	0	0	0	0	0	0	0	0	0	0	0	0	0	0	0	0	0	0	0	0	0	0	0	0	0	0	0	0	0	0	0	0	0	0	0	0	0	0	0	0
kbind=10.0	kunbind=0.001
Valency	Mean	Std	Rawdata
0	4.980335140707608e-18	4.965226395463943e-17	-4.336808689942018e-17	6.76542e-17	6.76542e-17	6.76542e-17	-4.33681e-17	-4.33681e-17	-4.33681e-17	-4.33681e-17	-4.33681e-17	-4.33681e-17	-4.33681e-17	-4.33681e-17	-4.33681e-17	-4.16334e-17	-4.16334e-17	-4.16334e-17	-4.16334e-17	-4.16334e-17	-4.16334e-17	-4.16334e-17	-4.16334e-17	-4.16334e-17	-4.16334e-17	-4.16334e-17	1.38778e-17	1.38778e-17	1.38778e-17	1.38778e-17	1.38778e-17	1.38778e-17	1.38778e-17	8.32667e-17	-2.77556e-17	-2.77556e-17	-2.77556e-17	8.32667e-17	8.32667e-17	8.32667e-17	1.11022e-16	8.32667e-17	8.32667e-17	1.11022e-16	1.11022e-16	0	0	0	0
1	0.33019354838709675	0.04876942856624185	0.411	0.408	0.408	0.408	0.409	0.407	0.407	0.405	0.404	0.402	0.401	0.402	0.401	0.402	0.399	0.398	0.395	0.395	0.393	0.392	0.392	0.39	0.388	0.386	0.384	0.381	0.379	0.378	0.378	0.376	0.376	0.287	0.286	0.286	0.286	0.285	0.285	0.285	0.285	0.285	0.285	0.285	0.283	0.282	0.282	0.281	0.28
2	0.4764193548387097	0.011809712223825484	0.452	0.455	0.454	0.452	0.451	0.454	0.454	0.455	0.456	0.458	0.459	0.457	0.456	0.456	0.459	0.459	0.462	0.462	0.463	0.463	0.461	0.463	0.464	0.467	0.469	0.473	0.475	0.474	0.474	0.475	0.473	0.481	0.482	0.482	0.482	0.483	0.482	0.481	0.48	0.48	0.48	0.479	0.48	0.48	0.479	0.479	0.48
3	0.17211827956989248	0.03238738950873716	0.124	0.124	0.125	0.127	0.127	0.126	0.126	0.127	0.127	0.127	0.127	0.128	0.129	0.127	0.127	0.128	0.128	0.128	0.129	0.13	0.132	0.131	0.132	0.131	0.131	0.13	0.13	0.131	0.131	0.132	0.134	0.201	0.201	0.201	0.201	0.201	0.202	0.203	0.204	0.203	0.203	0.204	0.204	0.205	0.206	0.207	0.207
4	0.021268817204301075	0.009217957911780674	0.013	0.013	0.013	0.013	0.013	0.013	0.013	0.013	0.013	0.013	0.013	0.013	0.014	0.015	0.015	0.015	0.015	0.015	0.015	0.015	0.015	0.016	0.016	0.016	0.016	0.016	0.016	0.017	0.017	0.017	0.017	0.031	0.031	0.031	0.031	0.031	0.031	0.031	0.031	0.032	0.032	0.032	0.033	0.033	0.033	0.033	0.033
kbind=10.0	kunbind=0.01
Valency	Mean	Std	Rawdata
0	-3.432141070749812e-17	3.891273447552517e-17	-8.326672684688674e-17	-8.32667e-17	2.77556e-17	-8.32667e-17	2.77556e-17	2.77556e-17	2.77556e-17	-8.32667e-17	-8.32667e-17	-8.32667e-17	-8.32667e-17	2.77556e-17	-8.32667e-17	2.77556e-17	-8.32667e-17	-8.32667e-17	-8.32667e-17	-8.32667e-17	-8.32667e-17	-8.32667e-17	-8.32667e-17	-8.32667e-17	-8.32667e-17	-8.32667e-17	-8.32667e-17	-5.55112e-17	-5.55112e-17	-5.55112e-17	-5.55112e-17	-5.55112e-17	-5.55112e-17	-2.77556e-17	-2.77556e-17	-2.77556e-17	-2.77556e-17	-2.77556e-17	-2.77556e-17	-2.77556e-17	-2.77556e-17	-2.77556e-17	-2.77556e-17	-2.77556e-17	-2.77556e-17	-2.77556e-17	-2.77556e-17	-2.77556e-17	-2.77556e-17
1	0.029763440860215058	0.008495916602296021	0.037	0.039	0.038	0.039	0.039	0.039	0.04	0.04	0.04	0.041	0.043	0.042	0.043	0.041	0.042	0.043	0.044	0.043	0.044	0.043	0.046	0.045	0.045	0.044	0.043	0.042	0.04	0.04	0.039	0.039	0.039	0.029	0.03	0.028	0.027	0.027	0.027	0.027	0.027	0.027	0.026	0.027	0.026	0.025	0.025	0.025	0.025
2	0.2351182795698925	0.03772676225954869	0.303	0.299	0.299	0.299	0.298	0.302	0.295	0.294	0.294	0.293	0.295	0.293	0.293	0.292	0.286	0.278	0.277	0.28	0.279	0.278	0.277	0.273	0.273	0.273	0.277	0.272	0.274	0.274	0.271	0.272	0.271	0.231	0.233	0.237	0.24	0.235	0.234	0.228	0.226	0.222	0.22	0.217	0.218	0.222	0.218	0.222	0.223
3	0.5190537634408604	0.009167926315873575	0.503	0.508	0.507	0.509	0.51	0.508	0.514	0.514	0.512	0.513	0.507	0.51	0.509	0.51	0.514	0.522	0.518	0.515	0.515	0.516	0.513	0.514	0.516	0.516	0.509	0.514	0.513	0.51	0.513	0.512	0.509	0.512	0.508	0.51	0.506	0.511	0.512	0.518	0.522	0.523	0.527	0.526	0.526	0.523	0.529	0.528	0.527
4	0.21606451612903224	0.041123157919096966	0.157	0.154	0.156	0.153	0.153	0.151	0.151	0.152	0.154	0.153	0.155	0.155	0.155	0.157	0.158	0.157	0.161	0.162	0.162	0.163	0.164	0.168	0.166	0.167	0.171	0.172	0.173	0.176	0.177	0.177	0.181	0.228	0.229	0.225	0.227	0.227	0.227	0.227	0.225	0.228	0.227	0.23	0.23	0.23	0.228	0.225	0.225
kbind=10.0	kunbind=0.1
Valency	Mean	Std	Rawdata
0	-1.0147199687434227e-17	2.1455001163511227e-17	0.0	0	0	0	0	0	0	0	0	0	0	0	0	0	0	0	0	0	0	0	0	0	0	0	0	0	0	0	0	0	0	0	0	0	0	0	0	0	0	0	0	0	0	0	0	0	0
1	0.003903225806451614	0.004767868521607326	0.0	0	0.001	0.001	0.001	0.002	0.002	0.001	0.002	0.002	0.002	0.001	0.001	0.001	0.001	0	0.002	0.001	0.001	0.001	0	0	0	0	0	0	0	0	0	0	0	0.001	0.001	0.001	0.001	0.001	0.001	0.002	0.001	0.001	0.001	0.002	0.002	0.002	0.002	0.001	0.001
2	0.058430107526881735	0.058602065699849805	0.019	0.016	0.012	0.015	0.017	0.019	0.019	0.02	0.014	0.017	0.018	0.015	0.016	0.013	0.007	0.016	0.017	0.017	0.016	0.015	0.013	0.02	0.021	0.021	0.02	0.019	0.02	0.019	0.012	0.018	0.022	0.018	0.014	0.014	0.011	0.012	0.014	0.018	0.017	0.014	0.016	0.013	0.016	0.014	0.012	0.018	0.021
3	0.3143978494623656	0.09653292265680921	0.235	0.238	0.24	0.243	0.241	0.246	0.252	0.254	0.273	0.256	0.246	0.231	0.228	0.253	0.239	0.234	0.229	0.228	0.239	0.231	0.242	0.229	0.23	0.229	0.24	0.243	0.257	0.255	0.259	0.233	0.233	0.246	0.237	0.236	0.24	0.236	0.246	0.243	0.251	0.262	0.275	0.275	0.255	0.257	0.265	0.258	0.266
4	0.623268817204301	0.15909705834448923	0.746	0.746	0.747	0.741	0.741	0.733	0.727	0.725	0.711	0.725	0.734	0.753	0.755	0.733	0.753	0.75	0.752	0.754	0.744	0.753	0.745	0.751	0.749	0.75	0.74	0.738	0.723	0.726	0.729	0.749	0.745	0.735	0.748	0.749	0.748	0.751	0.739	0.737	0.731	0.723	0.708	0.71	0.727	0.727	0.721	0.723	0.712
kbind=10.0	kunbind=1.0
Valency	Mean	Std	Rawdata
0	0.000419354838709679	0.0007940989435542704	0.001000000000000112	0.001	0.001	0.001	0.001	0	0	1.11022e-16	1.11022e-16	0	1.11022e-16	0	1.11022e-16	0	0.001	0.004	0.003	0.002	0.002	0.003	0.003	0.001	0	1.11022e-16	1.11022e-16	0	0	1.11022e-16	1.11022e-16	0	1.11022e-16	0	-1.11022e-16	-1.11022e-16	0	-1.11022e-16	0	0	0	0	-1.11022e-16	0	0	0	0	0	0
1	0.003258064516129033	0.0035948087594951483	0.005	0.011	0.008	0.011	0.006	0.01	0.008	0.014	0.009	0.007	0.009	0.005	0.006	0.006	0.012	0.009	0.011	0.011	0.007	0.005	0.006	0.008	0.007	0.005	0.007	0.003	0.004	0.004	0.007	0.01	0.01	0	0	0	0	0	0.002	0	0.001	0.001	0.001	0.003	0.001	0.002	0	0.003	0.001
2	0.045634408602150546	0.023455189464642822	0.072	0.082	0.081	0.067	0.074	0.094	0.088	0.078	0.082	0.079	0.076	0.083	0.094	0.085	0.083	0.083	0.071	0.073	0.055	0.066	0.071	0.077	0.067	0.08	0.08	0.082	0.074	0.082	0.082	0.071	0.073	0.032	0.029	0.036	0.027	0.035	0.032	0.02	0.031	0.032	0.023	0.029	0.025	0.033	0.026	0.025	0.024
3	0.28340860215053765	0.02055950532810406	0.317	0.308	0.3	0.321	0.307	0.289	0.319	0.292	0.291	0.303	0.321	0.315	0.304	0.29	0.302	0.309	0.287	0.295	0.32	0.292	0.301	0.306	0.323	0.303	0.303	0.3	0.283	0.312	0.315	0.298	0.295	0.283	0.289	0.281	0.278	0.283	0.285	0.284	0.313	0.292	0.3	0.262	0.284	0.266	0.277	0.26	0.244
4	0.6672795698924731	0.04321896377659388	0.605	0.598	0.61	0.6	0.612	0.607	0.585	0.616	0.618	0.611	0.594	0.597	0.596	0.619	0.602	0.595	0.628	0.619	0.616	0.634	0.619	0.608	0.603	0.612	0.61	0.615	0.639	0.602	0.596	0.621	0.622	0.685	0.682	0.683	0.695	0.682	0.681	0.696	0.655	0.675	0.676	0.706	0.69	0.699	0.697	0.712	0.731
kbind=10.0	kunbind=10.0
Valency	Mean	Std	Rawdata
0	0.2821935483870968	0.03354222441329357	0.33699999999999997	0.347	0.328	0.342	0.33	0.309	0.332	0.33	0.338	0.337	0.321	0.316	0.319	0.316	0.316	0.305	0.313	0.313	0.316	0.305	0.303	0.3	0.317	0.302	0.307	0.32	0.312	0.308	0.291	0.287	0.294	0.304	0.306	0.305	0.308	0.307	0.296	0.293	0.291	0.295	0.3	0.286	0.301	0.292	0.301	0.291	0.296
1	0.06658064516129034	0.01863245092683075	0.099	0.091	0.104	0.113	0.109	0.102	0.09	0.096	0.091	0.079	0.08	0.105	0.08	0.08	0.072	0.078	0.076	0.071	0.082	0.095	0.09	0.078	0.073	0.081	0.079	0.069	0.064	0.076	0.088	0.068	0.081	0.07	0.068	0.07	0.071	0.084	0.077	0.082	0.073	0.065	0.081	0.087	0.08	0.072	0.075	0.075	0.076
2	0.1507956989247312	0.009704847630038142	0.158	0.158	0.17	0.153	0.165	0.158	0.162	0.162	0.155	0.15	0.145	0.134	0.137	0.155	0.142	0.169	0.153	0.145	0.139	0.149	0.15	0.171	0.153	0.148	0.146	0.166	0.172	0.155	0.153	0.157	0.156	0.157	0.152	0.146	0.144	0.159	0.146	0.166	0.141	0.142	0.134	0.159	0.141	0.161	0.157	0.139	0.152
3	0.2891827956989248	0.024909706289976297	0.258	0.263	0.244	0.249	0.231	0.27	0.253	0.246	0.244	0.25	0.284	0.276	0.294	0.276	0.283	0.277	0.275	0.305	0.286	0.273	0.268	0.275	0.265	0.272	0.284	0.25	0.24	0.282	0.284	0.299	0.258	0.287	0.293	0.282	0.284	0.274	0.269	0.261	0.281	0.288	0.276	0.28	0.27	0.275	0.271	0.294	0.268
4	0.211247311827957	0.03435853211842542	0.148	0.141	0.154	0.143	0.165	0.161	0.163	0.166	0.172	0.184	0.17	0.169	0.17	0.173	0.187	0.171	0.183	0.166	0.177	0.178	0.189	0.176	0.192	0.197	0.184	0.195	0.212	0.179	0.184	0.189	0.211	0.182	0.181	0.197	0.193	0.176	0.212	0.198	0.214	0.21	0.209	0.188	0.208	0.2	0.196	0.201	0.208
[truncated: 47 more columns]

## Sheet: Figure3E
Predicted Cluster ID
0-Ring	1-Shell with strong bundling	2-Shell with Weak bundling	3- Shell
Tag template
[kbind, kunbind, replicate, snapshot]
PC1	PC2	PC3	Predicted Cluster	tag
-0.394216	0.112403	-0.0255472	0	[0.0001, 0.0001, 0, 595]
-0.409248	0.102041	-0.0402066	0	[0.0001, 0.0001, 0, 596]
-0.427736	0.0892978	-0.0582361	0	[0.0001, 0.0001, 0, 597]
-0.438794	0.0816756	-0.0690201	0	[0.0001, 0.0001, 0, 598]
-0.432633	0.085245	-0.0623453	0	[0.0001, 0.0001, 0, 599]
-0.407681	0.107184	-0.04268	0	[0.0001, 0.0001, 1, 595]
-0.401634	0.111352	-0.0367825	0	[0.0001, 0.0001, 1, 596]
-0.380727	0.125763	-0.016394	0	[0.0001, 0.0001, 1, 597]
-0.393167	0.117188	-0.028526	0	[0.0001, 0.0001, 1, 598]
-0.393167	0.117188	-0.028526	0	[0.0001, 0.0001, 1, 599]
-0.389027	0.118011	-0.0224871	0	[0.0001, 0.0001, 2, 595]
-0.419436	0.0970498	-0.052143	0	[0.0001, 0.0001, 2, 596]
-0.406478	0.105982	-0.0395056	0	[0.0001, 0.0001, 2, 597]
-0.411834	0.10229	-0.044729	0	[0.0001, 0.0001, 2, 598]
-0.399048	0.111103	-0.0322601	0	[0.0001, 0.0001, 2, 599]
-0.39029	0.118494	-0.0250527	0	[0.0001, 0.001, 0, 595]
-0.426574	0.093484	-0.0604376	0	[0.0001, 0.001, 0, 596]
-0.40273	0.109919	-0.0371847	0	[0.0001, 0.001, 0, 597]
-0.400138	0.111706	-0.0346572	0	[0.0001, 0.001, 0, 598]
-0.407222	0.106823	-0.0415657	0	[0.0001, 0.001, 0, 599]
-0.380036	0.126239	-0.01572	0	[0.0001, 0.001, 1, 595]
-0.390921	0.118736	-0.0263355	0	[0.0001, 0.001, 1, 596]
-0.39455	0.116235	-0.029874	0	[0.0001, 0.001, 1, 597]
-0.382628	0.124453	-0.0182475	0	[0.0001, 0.001, 1, 598]
-0.403016	0.110399	-0.0381305	0	[0.0001, 0.001, 1, 599]
-0.402504	0.108721	-0.0356301	0	[0.0001, 0.001, 2, 595]
-0.399048	0.111103	-0.0322601	0	[0.0001, 0.001, 2, 596]
-0.38799	0.118725	-0.0214761	0	[0.0001, 0.001, 2, 597]
-0.391273	0.116463	-0.0246776	0	[0.0001, 0.001, 2, 598]
-0.385398	0.120512	-0.0189486	0	[0.0001, 0.001, 2, 599]
-0.421194	0.105317	-0.0631938	0	[0.0001, 0.01, 0, 595]
-0.417565	0.107818	-0.0596554	0	[0.0001, 0.01, 0, 596]
-0.408235	0.11425	-0.0505564	0	[0.0001, 0.01, 0, 597]
-0.408753	0.113892	-0.0510619	0	[0.0001, 0.01, 0, 598]
-0.41411	0.1102	-0.0562854	0	[0.0001, 0.01, 0, 599]
-0.383194	0.127448	-0.0221341	0	[0.0001, 0.01, 1, 595]
-0.386649	0.125066	-0.0255041	0	[0.0001, 0.01, 1, 596]
-0.410839	0.108392	-0.049094	0	[0.0001, 0.01, 1, 597]
-0.423452	0.0996984	-0.0613945	0	[0.0001, 0.01, 1, 598]
-0.422761	0.100175	-0.0607205	0	[0.0001, 0.01, 1, 599]
-0.392685	0.124968	-0.0353914	0	[0.0001, 0.01, 2, 595]
-0.396659	0.122229	-0.0392669	0	[0.0001, 0.01, 2, 596]
-0.395276	0.123182	-0.0379189	0	[0.0001, 0.01, 2, 597]
-0.380936	0.133067	-0.0239334	0	[0.0001, 0.01, 2, 598]
-0.398559	0.120919	-0.0411204	0	[0.0001, 0.01, 2, 599]
-0.389861	0.127592	-0.0333042	0	[0.0001, 0.1, 0, 595]
-0.409212	0.114253	-0.0521762	0	[0.0001, 0.1, 0, 596]
-0.402646	0.118779	-0.0457732	0	[0.0001, 0.1, 0, 597]
-0.416814	0.109013	-0.0595902	0	[0.0001, 0.1, 0, 598]
-0.428218	0.101152	-0.0707111	0	[0.0001, 0.1, 0, 599]
-0.419406	0.107226	-0.0621177	0	[0.0001, 0.1, 1, 595]
-0.422689	0.104964	-0.0653192	0	[0.0001, 0.1, 1, 596]
-0.380012	0.13438	-0.0236997	0	[0.0001, 0.1, 1, 597]
-0.381281	0.132829	-0.0242704	0	[0.0001, 0.1, 1, 598]
-0.400805	0.119371	-0.0433109	0	[0.0001, 0.1, 1, 599]
-0.405238	0.116992	-0.0483007	0	[0.0001, 0.1, 2, 595]
-0.402128	0.119136	-0.0452677	0	[0.0001, 0.1, 2, 596]
-0.425281	0.103177	-0.0678466	0	[0.0001, 0.1, 2, 597]
-0.407026	0.115083	-0.0493769	0	[0.0001, 0.1, 2, 598]
-0.412036	0.111629	-0.0542634	0	[0.0001, 0.1, 2, 599]
-0.38364	0.131879	-0.0272382	0	[0.0001, 1.0, 0, 595]
-0.388997	0.128187	-0.0324617	0	[0.0001, 1.0, 0, 596]
-0.390897	0.126877	-0.0343152	0	[0.0001, 1.0, 0, 597]
-0.405411	0.116873	-0.0484692	0	[0.0001, 1.0, 0, 598]
-0.405929	0.116516	-0.0489747	0	[0.0001, 1.0, 0, 599]
-0.419925	0.106869	-0.0626232	0	[0.0001, 1.0, 1, 595]
-0.428736	0.100795	-0.0712166	0	[0.0001, 1.0, 1, 596]
-0.436684	0.0953168	-0.0789676	0	[0.0001, 1.0, 1, 597]
-0.420788	0.106274	-0.0634657	0	[0.0001, 1.0, 1, 598]
-0.427932	0.100673	-0.0697653	0	[0.0001, 1.0, 1, 599]
-0.427759	0.100792	-0.0695968	0	[0.0001, 1.0, 2, 595]
-0.429255	0.100438	-0.0717221	0	[0.0001, 1.0, 2, 596]
-0.414741	0.110442	-0.0575682	0	[0.0001, 1.0, 2, 597]
-0.409039	0.114372	-0.0520077	0	[0.0001, 1.0, 2, 598]
-0.412322	0.112109	-0.0552092	0	[0.0001, 1.0, 2, 599]
-0.415259	0.110085	-0.0580737	0	[0.0001, 10.0, 0, 595]
-0.405584	0.116754	-0.0486377	0	[0.0001, 10.0, 0, 596]
-0.42148	0.105797	-0.0641397	0	[0.0001, 10.0, 0, 597]
-0.411285	0.112824	-0.0541982	0	[0.0001, 10.0, 0, 598]
-0.417506	0.108536	-0.0602642	0	[0.0001, 10.0, 0, 599]
-0.365498	0.144385	-0.00954578	0	[0.0001, 10.0, 1, 595]
-0.375693	0.137358	-0.0194873	0	[0.0001, 10.0, 1, 596]
-0.403856	0.117945	-0.0469527	0	[0.0001, 10.0, 1, 597]
-0.369991	0.141288	-0.0139268	0	[0.0001, 10.0, 1, 598]
-0.414568	0.110561	-0.0573997	0	[0.0001, 10.0, 1, 599]
-0.399709	0.120803	-0.0429087	0	[0.0001, 10.0, 2, 595]
-0.385714	0.13045	-0.0292602	0	[0.0001, 10.0, 2, 596]
-0.392798	0.125567	-0.0361687	0	[0.0001, 10.0, 2, 597]
-0.421998	0.10544	-0.0646452	0	[0.0001, 10.0, 2, 598]
-0.40973	0.113896	-0.0526817	0	[0.0001, 10.0, 2, 599]
-0.390945	0.0205196	0.0519128	0	[0.001, 0.0001, 0, 595]
-0.396129	0.0169467	0.0468578	0	[0.001, 0.0001, 0, 596]
-0.409838	0.00681989	0.0341551	0	[0.001, 0.0001, 0, 597]
-0.399552	0.0118665	0.0430624	0	[0.001, 0.0001, 0, 598]
-0.393699	0.0145348	0.0469799	0	[0.001, 0.0001, 0, 599]
-0.375713	0.0193678	0.0528	0	[0.001, 0.0001, 1, 595]
-0.385389	0.0126984	0.043364	0	[0.001, 0.0001, 1, 596]
-0.384757	0.0124566	0.0446468	0	[0.001, 0.0001, 1, 597]
-0.383262	0.0128104	0.0467721	0	[0.001, 0.0001, 1, 598]
-0.380325	0.014835	0.0496366	0	[0.001, 0.0001, 1, 599]
-0.385204	0.0210076	0.0389766	0	[0.001, 0.0001, 2, 595]
-0.368272	0.032679	0.0554895	0	[0.001, 0.0001, 2, 596]
-0.372591	0.0297016	0.051277	0	[0.001, 0.0001, 2, 597]
-0.388163	0.0176019	0.0343006	0	[0.001, 0.0001, 2, 598]
-0.362937	0.03499	0.0589015	0	[0.001, 0.0001, 2, 599]
-0.370086	0.063894	0.0245202	0	[0.001, 0.001, 0, 595]
-0.367727	0.0648432	0.027488	0	[0.001, 0.001, 0, 596]
-0.358397	0.0712745	0.0365869	0	[0.001, 0.001, 0, 597]
-0.377543	0.0553565	0.0174581	0	[0.001, 0.001, 0, 598]
-0.369941	0.0605968	0.0248721	0	[0.001, 0.001, 0, 599]
-0.388132	0.0583428	0.0193089	0	[0.001, 0.001, 1, 595]
-0.383143	0.0604156	0.0223839	0	[0.001, 0.001, 1, 596]
-0.404628	0.0449295	0.00209876	0	[0.001, 0.001, 1, 597]
-0.430026	0.0274223	-0.0226707	0	[0.001, 0.001, 1, 598]
-0.401404	0.0464742	0.00590906	0	[0.001, 0.001, 1, 599]
-0.379306	0.0542229	0.0254236	0	[0.001, 0.001, 2, 595]
-0.38639	0.04934	0.0185151	0	[0.001, 0.001, 2, 596]
-0.382469	0.0533964	0.0210045	0	[0.001, 0.001, 2, 597]
-0.395368	0.0451823	0.00775821	0	[0.001, 0.001, 2, 598]
-0.38869	0.0491089	0.0149385	0	[0.001, 0.001, 2, 599]
-0.415441	0.0842647	-0.0357199	0	[0.001, 0.01, 0, 595]
-0.400123	0.0941462	-0.0201146	0	[0.001, 0.01, 0, 596]
-0.409167	0.087235	-0.0282678	0	[0.001, 0.01, 0, 597]
-0.372192	0.112722	0.00779114	0	[0.001, 0.01, 0, 598]
-0.386134	0.101758	-0.00447121	0	[0.001, 0.01, 0, 599]
-0.402015	0.0989019	-0.0251499	0	[0.001, 0.01, 1, 595]
-0.405531	0.0958019	-0.0279111	0	[0.001, 0.01, 1, 596]
-0.422636	0.0840113	-0.0445926	0	[0.001, 0.01, 1, 597]
-0.418489	0.0868696	-0.0405486	0	[0.001, 0.01, 1, 598]
-0.408986	0.0934199	-0.0312811	0	[0.001, 0.01, 1, 599]
-0.40198	0.0914788	-0.017779	0	[0.001, 0.01, 2, 595]
-0.41246	0.084932	-0.0286663	0	[0.001, 0.01, 2, 596]
-0.405608	0.0889777	-0.0213175	0	[0.001, 0.01, 2, 597]
-0.406067	0.0893386	-0.0224318	0	[0.001, 0.01, 2, 598]
-0.385506	0.103511	-0.00238039	0	[0.001, 0.01, 2, 599]
-0.414753	0.106371	-0.0535783	0	[0.001, 0.1, 0, 595]
-0.383825	0.12769	-0.0234169	0	[0.001, 0.1, 0, 596]
-0.402313	0.114946	-0.0414463	0	[0.001, 0.1, 0, 597]
-0.402718	0.11399	-0.0411745	0	[0.001, 0.1, 0, 598]
-0.402086	0.113748	-0.0398917	0	[0.001, 0.1, 0, 599]
-0.40018	0.117094	-0.0400332	0	[0.001, 0.1, 1, 595]
-0.427021	0.0979155	-0.0655418	0	[0.001, 0.1, 1, 596]
-0.415158	0.105415	-0.0533065	0	[0.001, 0.1, 1, 597]
-0.411816	0.108396	-0.0507138	0	[0.001, 0.1, 1, 598]
-0.419073	0.103394	-0.0577908	0	[0.001, 0.1, 1, 599]
-0.40099	0.115181	-0.0394895	0	[0.001, 0.1, 2, 595]
-0.400645	0.115419	-0.0391525	0	[0.001, 0.1, 2, 596]
-0.417923	0.10351	-0.0560025	0	[0.001, 0.1, 2, 597]
-0.394943	0.119349	-0.0335921	0	[0.001, 0.1, 2, 598]
-0.405256	0.110886	-0.0423159	0	[0.001, 0.1, 2, 599]
-0.376384	0.136882	-0.0201613	0	[0.001, 1.0, 0, 595]
-0.381394	0.133428	-0.0250477	0	[0.001, 1.0, 0, 596]
-0.399536	0.120923	-0.0427402	0	[0.001, 1.0, 0, 597]
-0.400978	0.119252	-0.0434794	0	[0.001, 1.0, 0, 598]
-0.407371	0.114845	-0.0497139	0	[0.001, 1.0, 0, 599]
-0.397981	0.121994	-0.0412237	0	[0.001, 1.0, 1, 595]
-0.396772	0.122828	-0.0400442	0	[0.001, 1.0, 1, 596]
-0.404374	0.117588	-0.0474582	0	[0.001, 1.0, 1, 597]
-0.395217	0.1239	-0.0385277	0	[0.001, 1.0, 1, 598]
-0.403856	0.117945	-0.0469527	0	[0.001, 1.0, 1, 599]
-0.40979	0.113178	-0.0520729	0	[0.001, 1.0, 2, 595]
-0.427181	0.101867	-0.0697001	0	[0.001, 1.0, 2, 596]
-0.408235	0.11425	-0.0505564	0	[0.001, 1.0, 2, 597]
-0.395735	0.123543	-0.0390332	0	[0.001, 1.0, 2, 598]
-0.410827	0.112463	-0.0530839	0	[0.001, 1.0, 2, 599]
-0.377939	0.13581	-0.0216777	0	[0.001, 10.0, 0, 595]
-0.410594	0.1133	-0.0535242	0	[0.001, 10.0, 0, 596]
-0.407139	0.115682	-0.0501542	0	[0.001, 10.0, 0, 597]
-0.416987	0.108894	-0.0597587	0	[0.001, 10.0, 0, 598]
-0.415605	0.109847	-0.0584107	0	[0.001, 10.0, 0, 599]
-0.401264	0.119732	-0.0444252	0	[0.001, 10.0, 1, 595]
-0.405238	0.116992	-0.0483007	0	[0.001, 10.0, 1, 596]
-0.421307	0.105916	-0.0639712	0	[0.001, 10.0, 1, 597]
-0.422516	0.105083	-0.0651507	0	[0.001, 10.0, 1, 598]
-0.437203	0.0949595	-0.0794731	0	[0.001, 10.0, 1, 599]
-0.394698	0.124257	-0.0380222	0	[0.001, 10.0, 2, 595]
-0.419233	0.107346	-0.0619492	0	[0.001, 10.0, 2, 596]
-0.408348	0.114849	-0.0513337	0	[0.001, 10.0, 2, 597]
-0.393316	0.12521	-0.0366742	0	[0.001, 10.0, 2, 598]
-0.405756	0.116635	-0.0488062	0	[0.001, 10.0, 2, 599]
0.212311	-0.310312	0.107984	3	[0.01, 0.0001, 0, 595]
0.219567	-0.308556	0.111736	3	[0.01, 0.0001, 0, 596]
0.222421	-0.309931	0.105981	3	[0.01, 0.0001, 0, 597]
0.205973	-0.323968	0.0835475	3	[0.01, 0.0001, 0, 598]
0.226802	-0.309532	0.101359	3	[0.01, 0.0001, 0, 599]
0.243516	-0.318418	0.163598	3	[0.01, 0.0001, 1, 595]
0.220891	-0.33398	0.138722	3	[0.01, 0.0001, 1, 596]
0.247299	-0.315055	0.16412	3	[0.01, 0.0001, 1, 597]
0.231381	-0.327393	0.146806	3	[0.01, 0.0001, 1, 598]
0.238652	-0.322172	0.153799	3	[0.01, 0.0001, 1, 599]
0.120316	-0.416962	-0.00906385	3	[0.01, 0.0001, 2, 595]
0.119694	-0.420799	-0.0125835	3	[0.01, 0.0001, 2, 596]
0.138742	-0.410356	0.00272314	3	[0.01, 0.0001, 2, 597]
0.145644	-0.404809	0.0034746	3	[0.01, 0.0001, 2, 598]
0.170972	-0.39348	0.0248045	3	[0.01, 0.0001, 2, 599]
0.180606	-0.277799	0.217443	3	[0.01, 0.001, 0, 595]
0.168003	-0.290572	0.202906	3	[0.01, 0.001, 0, 596]
0.154473	-0.302664	0.188943	3	[0.01, 0.001, 0, 597]
0.159526	-0.305988	0.191167	3	[0.01, 0.001, 0, 598]
0.164191	-0.306891	0.196283	3	[0.01, 0.001, 0, 599]
0.0455598	-0.43868	0.0334477	3	[0.01, 0.001, 1, 595]
0.0628042	-0.429492	0.0438717	3	[0.01, 0.001, 1, 596]
0.0543481	-0.439407	0.0333784	3	[0.01, 0.001, 1, 597]
0.0592937	-0.440097	0.0328304	3	[0.01, 0.001, 1, 598]
0.0754321	-0.432382	0.0456552	3	[0.01, 0.001, 1, 599]
0.0799755	-0.416572	0.0283781	3	[0.01, 0.001, 2, 595]
0.0918978	-0.412474	0.0405706	3	[0.01, 0.001, 2, 596]
0.0786131	-0.421564	0.0219903	3	[0.01, 0.001, 2, 597]
0.0941953	-0.413543	0.0367299	3	[0.01, 0.001, 2, 598]
0.0797387	-0.42274	0.0225879	3	[0.01, 0.001, 2, 599]
-0.136431	-0.103965	0.169645	0	[0.01, 0.01, 0, 595]
-0.158923	-0.117554	0.151708	0	[0.01, 0.01, 0, 596]
-0.134269	-0.1055	0.171456	0	[0.01, 0.01, 0, 597]
-0.145257	-0.116483	0.157826	0	[0.01, 0.01, 0, 598]
-0.144883	-0.121067	0.159112	0	[0.01, 0.01, 0, 599]
-0.288431	-0.147074	0.12323	0	[0.01, 0.01, 1, 595]
-0.283087	-0.144723	0.123839	0	[0.01, 0.01, 1, 596]
-0.287607	-0.151236	0.119641	0	[0.01, 0.01, 1, 597]
-0.292035	-0.152046	0.125408	0	[0.01, 0.01, 1, 598]
-0.302402	-0.159192	0.115298	0	[0.01, 0.01, 1, 599]
-0.208761	-0.13158	0.152594	0	[0.01, 0.01, 2, 595]
-0.210664	-0.138311	0.143889	0	[0.01, 0.01, 2, 596]
-0.206503	-0.144256	0.153492	0	[0.01, 0.01, 2, 597]
-0.186137	-0.127465	0.170998	0	[0.01, 0.01, 2, 598]
-0.222665	-0.154653	0.131439	0	[0.01, 0.01, 2, 599]
-0.392668	0.091804	-0.00269529	0	[0.01, 0.1, 0, 595]
-0.398775	0.0869175	-0.00798397	0	[0.01, 0.1, 0, 596]
-0.423137	0.0701249	-0.0317424	0	[0.01, 0.1, 0, 597]
-0.426259	0.0639105	-0.0307856	0	[0.01, 0.1, 0, 598]
-0.393192	0.0894114	-0.00120586	0	[0.01, 0.1, 0, 599]
-0.394294	0.0845537	-0.00765132	0	[0.01, 0.1, 1, 595]
-0.398004	0.0813432	-0.0043543	0	[0.01, 0.1, 1, 596]
-0.411016	0.0737281	-0.0183779	0	[0.01, 0.1, 1, 597]
-0.399208	0.0825448	-0.00752872	0	[0.01, 0.1, 1, 598]
-0.422235	0.0700574	-0.0333202	0	[0.01, 0.1, 1, 599]
-0.404327	0.0946002	-0.0247367	0	[0.01, 0.1, 2, 595]
-0.395462	0.099357	-0.0147571	0	[0.01, 0.1, 2, 596]
-0.387395	0.106272	-0.00822374	0	[0.01, 0.1, 2, 597]
-0.377713	0.114976	-0.000782685	0	[0.01, 0.1, 2, 598]
-0.384404	0.106979	-0.00397313	0	[0.01, 0.1, 2, 599]
-0.406221	0.114961	-0.0479256	0	[0.01, 1.0, 0, 595]
-0.410773	0.111146	-0.0516978	0	[0.01, 1.0, 0, 596]
-0.436238	0.0908853	-0.0738635	0	[0.01, 1.0, 0, 597]
-0.421206	0.101247	-0.059204	0	[0.01, 1.0, 0, 598]
-0.419412	0.105191	-0.0601227	0	[0.01, 1.0, 0, 599]
-0.401044	0.116498	-0.0408757	0	[0.01, 1.0, 1, 595]
-0.405935	0.114481	-0.0469798	0	[0.01, 1.0, 1, 596]
-0.402426	0.115545	-0.0422237	0	[0.01, 1.0, 1, 597]
-0.397934	0.118642	-0.0378427	0	[0.01, 1.0, 1, 598]
-0.401789	0.117339	-0.0429358	0	[0.01, 1.0, 1, 599]
-0.393042	0.120659	-0.0317386	0	[0.01, 1.0, 2, 595]
-0.405363	0.113521	-0.0450881	0	[0.01, 1.0, 2, 596]
-0.411583	0.109233	-0.0511541	0	[0.01, 1.0, 2, 597]
-0.440843	0.0883878	-0.0790218	0	[0.01, 1.0, 2, 598]
-0.429505	0.0934947	-0.0652971	0	[0.01, 1.0, 2, 599]
-0.416814	0.109013	-0.0595902	0	[0.01, 10.0, 0, 595]
-0.417506	0.108536	-0.0602642	0	[0.01, 10.0, 0, 596]
-0.433229	0.0976987	-0.0755976	0	[0.01, 10.0, 0, 597]
-0.433002	0.0965006	-0.074043	0	[0.01, 10.0, 0, 598]
-0.415778	0.109727	-0.0585792	0	[0.01, 10.0, 0, 599]
-0.417678	0.108417	-0.0604327	0	[0.01, 10.0, 1, 595]
-0.401264	0.119732	-0.0444252	0	[0.01, 10.0, 1, 596]
-0.412209	0.11151	-0.0544319	0	[0.01, 10.0, 1, 597]
-0.408521	0.11473	-0.0515022	0	[0.01, 10.0, 1, 598]
-0.400746	0.120089	-0.0439197	0	[0.01, 10.0, 1, 599]
-0.385082	0.130209	-0.0279774	0	[0.01, 10.0, 2, 595]
-0.389688	0.127711	-0.0331357	0	[0.01, 10.0, 2, 596]
-0.396945	0.122709	-0.0402127	0	[0.01, 10.0, 2, 597]
-0.386751	0.129736	-0.0302712	0	[0.01, 10.0, 2, 598]
-0.390266	0.126636	-0.0330324	0	[0.01, 10.0, 2, 599]
0.333275	-0.617175	-0.00161748	3	[0.1, 0.0001, 0, 595]
0.333447	-0.617056	-0.00144898	3	[0.1, 0.0001, 0, 596]
0.33362	-0.616937	-0.00128048	3	[0.1, 0.0001, 0, 597]
0.325154	-0.622772	-0.00953696	3	[0.1, 0.0001, 0, 598]
0.34105	-0.611816	0.00596501	3	[0.1, 0.0001, 0, 599]
0.46321	-0.616017	0.0122907	3	[0.1, 0.0001, 1, 595]
0.448178	-0.626378	-0.0023688	3	[0.1, 0.0001, 1, 596]
0.453188	-0.622925	0.00251769	3	[0.1, 0.0001, 1, 597]
0.44956	-0.625426	-0.0010208	3	[0.1, 0.0001, 1, 598]
0.44835	-0.626259	-0.0022003	3	[0.1, 0.0001, 1, 599]
0.431093	-0.594873	0.0449377	3	[0.1, 0.0001, 2, 595]
0.436622	-0.591062	0.0503297	3	[0.1, 0.0001, 2, 596]
0.412778	-0.607498	0.0270768	3	[0.1, 0.0001, 2, 597]
0.396537	-0.618693	0.0112378	3	[0.1, 0.0001, 2, 598]
0.417097	-0.60452	0.0312893	3	[0.1, 0.0001, 2, 599]
0.484652	-0.514603	-0.0298771	3	[0.1, 0.001, 0, 595]
0.501013	-0.506092	-0.0146897	3	[0.1, 0.001, 0, 596]
0.479739	-0.522121	-0.0372266	3	[0.1, 0.001, 0, 597]
0.497771	-0.506893	-0.0216856	3	[0.1, 0.001, 0, 598]
0.505535	-0.499628	-0.0153932	3	[0.1, 0.001, 0, 599]
0.470048	-0.597419	-0.0546383	3	[0.1, 0.001, 1, 595]
0.464001	-0.601588	-0.0605358	3	[0.1, 0.001, 1, 596]
0.444216	-0.611061	-0.0800846	3	[0.1, 0.001, 1, 597]
0.448287	-0.612386	-0.0786722	3	[0.1, 0.001, 1, 598]
0.448266	-0.613767	-0.0804837	3	[0.1, 0.001, 1, 599]
0.529651	-0.476107	-0.0184324	3	[0.1, 0.001, 2, 595]
0.539305	-0.470818	-0.0108079	3	[0.1, 0.001, 2, 596]
0.551693	-0.461799	0.00382833	3	[0.1, 0.001, 2, 597]
0.529995	-0.473923	-0.0221885	3	[0.1, 0.001, 2, 598]
0.543405	-0.462394	-0.0108983	3	[0.1, 0.001, 2, 599]
0.623521	-0.262439	-0.164698	1	[0.1, 0.01, 0, 595]
0.62029	-0.257185	-0.184057	1	[0.1, 0.01, 0, 596]
0.621333	-0.24817	-0.186012	1	[0.1, 0.01, 0, 597]
0.612879	-0.263049	-0.188117	1	[0.1, 0.01, 0, 598]
0.620024	-0.254134	-0.178841	1	[0.1, 0.01, 0, 599]
0.692072	0.0225872	-0.0734787	1	[0.1, 0.01, 1, 595]
0.679427	0.0117165	-0.0763443	1	[0.1, 0.01, 1, 596]
0.67688	0.00306363	-0.0821548	1	[0.1, 0.01, 1, 597]
0.673362	-0.0041063	-0.0794489	1	[0.1, 0.01, 1, 598]
0.680404	0.00126094	-0.072839	1	[0.1, 0.01, 1, 599]
0.668878	0.0376302	-0.230221	1	[0.1, 0.01, 2, 595]
0.661827	0.0329783	-0.242472	1	[0.1, 0.01, 2, 596]
0.67355	0.0447772	-0.236661	1	[0.1, 0.01, 2, 597]
0.682927	0.0536038	-0.237081	1	[0.1, 0.01, 2, 598]
0.691694	0.0640533	-0.236972	1	[0.1, 0.01, 2, 599]
0.413488	0.1546	-0.0408656	1	[0.1, 0.1, 0, 595]
0.403316	0.148954	-0.0489956	1	[0.1, 0.1, 0, 596]
0.397752	0.124711	-0.0291413	1	[0.1, 0.1, 0, 597]
0.408321	0.130746	-0.0395901	1	[0.1, 0.1, 0, 598]
0.420429	0.148862	-0.020625	1	[0.1, 0.1, 0, 599]
0.334691	-0.00619776	-0.0191392	1	[0.1, 0.1, 1, 595]
0.333725	-0.0332592	-0.0144358	1	[0.1, 0.1, 1, 596]
0.33301	-0.00966916	0.0195275	1	[0.1, 0.1, 1, 597]
0.311964	-0.0459445	-0.00239778	1	[0.1, 0.1, 1, 598]
0.308608	-0.0371378	0.00448238	1	[0.1, 0.1, 1, 599]
0.565984	0.277808	0.0144487	1	[0.1, 0.1, 2, 595]
0.570103	0.277357	0.0512211	1	[0.1, 0.1, 2, 596]
0.562133	0.276313	0.0284107	1	[0.1, 0.1, 2, 597]
0.568339	0.299726	0.0427756	1	[0.1, 0.1, 2, 598]
0.58587	0.291342	0.040897	1	[0.1, 0.1, 2, 599]
-0.377036	0.103232	0.00563416	0	[0.1, 1.0, 0, 595]
-0.38631	0.103634	-0.0038317	0	[0.1, 1.0, 0, 596]
-0.372305	0.109201	0.00757992	0	[0.1, 1.0, 0, 597]
-0.365922	0.117687	0.0160513	0	[0.1, 1.0, 0, 598]
-0.38407	0.103147	0.000353723	0	[0.1, 1.0, 0, 599]
-0.399686	0.0896745	-0.0122075	0	[0.1, 1.0, 1, 595]
-0.398904	0.0881708	-0.0125677	0	[0.1, 1.0, 1, 596]
-0.399023	0.0867345	-0.0113501	0	[0.1, 1.0, 1, 597]
-0.415353	0.0842798	-0.035946	0	[0.1, 1.0, 1, 598]
-0.414386	0.0673307	-0.0207871	0	[0.1, 1.0, 1, 599]
-0.399082	0.0860164	-0.0107413	0	[0.1, 1.0, 2, 595]
-0.404621	0.0848949	-0.0219346	0	[0.1, 1.0, 2, 596]
-0.420856	0.0757352	-0.0397685	0	[0.1, 1.0, 2, 597]
-0.415032	0.0763767	-0.0276293	0	[0.1, 1.0, 2, 598]
-0.401602	0.0890187	-0.0178674	0	[0.1, 1.0, 2, 599]
-0.40749	0.113409	-0.0484963	0	[0.1, 10.0, 0, 595]
-0.412161	0.108158	-0.0510508	0	[0.1, 10.0, 0, 596]
-0.390445	0.124481	-0.031206	0	[0.1, 10.0, 0, 597]
-0.401044	0.116498	-0.0408757	0	[0.1, 10.0, 0, 598]
-0.42534	0.102459	-0.0672378	0	[0.1, 10.0, 0, 599]
-0.409218	0.112218	-0.0501813	0	[0.1, 10.0, 1, 595]
-0.416076	0.106137	-0.0555351	0	[0.1, 10.0, 1, 596]
-0.397183	0.119836	-0.0377775	0	[0.1, 10.0, 1, 597]
-0.414926	0.106252	-0.0537468	0	[0.1, 10.0, 1, 598]
-0.406054	0.113044	-0.0457621	0	[0.1, 10.0, 1, 599]
-0.426675	0.0981537	-0.0652048	0	[0.1, 10.0, 2, 595]
-0.437475	0.0866352	-0.0748595	0	[0.1, 10.0, 2, 596]
-0.420568	0.10304	-0.0599161	0	[0.1, 10.0, 2, 597]
-0.416654	0.105061	-0.0554318	0	[0.1, 10.0, 2, 598]
-0.422874	0.100774	-0.0614978	0	[0.1, 10.0, 2, 599]
0.120733	-0.7236	0.196341	3	[1.0, 0.0001, 0, 595]
0.11313	-0.72884	0.188927	3	[1.0, 0.0001, 0, 596]
0.118832	-0.72491	0.194488	3	[1.0, 0.0001, 0, 597]
0.125571	-0.720266	0.201059	3	[1.0, 0.0001, 0, 598]
0.134857	-0.716596	0.206535	3	[1.0, 0.0001, 0, 599]
0.115154	-0.737815	0.215438	3	[1.0, 0.0001, 1, 595]
0.123793	-0.73186	0.223863	3	[1.0, 0.0001, 1, 596]
0.115154	-0.737815	0.215438	3	[1.0, 0.0001, 1, 597]
0.134333	-0.724595	0.234141	3	[1.0, 0.0001, 1, 598]
0.129689	-0.72643	0.231403	3	[1.0, 0.0001, 1, 599]
0.150276	-0.710454	0.193708	3	[1.0, 0.0001, 2, 595]
0.144056	-0.714741	0.187642	3	[1.0, 0.0001, 2, 596]
0.148721	-0.711526	0.192192	3	[1.0, 0.0001, 2, 597]
0.138009	-0.71891	0.181745	3	[1.0, 0.0001, 2, 598]
0.126464	-0.725468	0.169464	3	[1.0, 0.0001, 2, 599]
0.403199	-0.597668	-0.0996242	3	[1.0, 0.001, 0, 595]
0.405985	-0.594381	-0.0951167	3	[1.0, 0.001, 0, 596]
0.394095	-0.601177	-0.107735	3	[1.0, 0.001, 0, 597]
0.392905	-0.601931	-0.11452	3	[1.0, 0.001, 0, 598]
0.413768	-0.590282	-0.0977545	3	[1.0, 0.001, 0, 599]
0.462874	-0.548385	-0.149047	3	[1.0, 0.001, 1, 595]
0.474968	-0.540048	-0.137252	3	[1.0, 0.001, 1, 596]
0.485031	-0.531679	-0.131273	3	[1.0, 0.001, 1, 597]
0.462441	-0.554147	-0.15663	3	[1.0, 0.001, 1, 598]
0.472493	-0.543872	-0.151941	3	[1.0, 0.001, 1, 599]
0.36803	-0.557551	-0.264255	3	[1.0, 0.001, 2, 595]
0.3814	-0.553866	-0.252752	3	[1.0, 0.001, 2, 596]
0.356443	-0.568817	-0.276066	3	[1.0, 0.001, 2, 597]
0.358014	-0.559337	-0.280667	3	[1.0, 0.001, 2, 598]
0.374276	-0.550007	-0.26634	3	[1.0, 0.001, 2, 599]
0.572516	0.139866	-0.376625	1	[1.0, 0.01, 0, 595]
0.564426	0.13569	-0.385536	1	[1.0, 0.01, 0, 596]
0.562009	0.130341	-0.404013	1	[1.0, 0.01, 0, 597]
0.558393	0.129181	-0.402937	1	[1.0, 0.01, 0, 598]
0.569755	0.133089	-0.399789	1	[1.0, 0.01, 0, 599]
0.615872	-0.0114254	-0.392862	1	[1.0, 0.01, 1, 595]
0.600999	-0.0193275	-0.39585	1	[1.0, 0.01, 1, 596]
0.603431	-0.0232467	-0.408319	1	[1.0, 0.01, 1, 597]
0.595126	-0.024567	-0.405929	1	[1.0, 0.01, 1, 598]
0.59364	-0.020376	-0.403531	1	[1.0, 0.01, 1, 599]
0.600162	0.146592	-0.344035	1	[1.0, 0.01, 2, 595]
0.582749	0.144142	-0.341055	1	[1.0, 0.01, 2, 596]
0.604901	0.148044	-0.327641	1	[1.0, 0.01, 2, 597]
0.60333	0.138774	-0.347345	1	[1.0, 0.01, 2, 598]
0.584568	0.133111	-0.362822	1	[1.0, 0.01, 2, 599]
0.69482	0.335878	-0.159482	1	[1.0, 0.1, 0, 595]
0.663596	0.336424	-0.147187	1	[1.0, 0.1, 0, 596]
0.693449	0.379219	-0.131866	1	[1.0, 0.1, 0, 597]
0.686674	0.398066	-0.14485	1	[1.0, 0.1, 0, 598]
0.681916	0.400369	-0.108291	1	[1.0, 0.1, 0, 599]
0.689439	0.765045	0.305426	2	[1.0, 0.1, 1, 595]
0.687211	0.782653	0.302505	2	[1.0, 0.1, 1, 596]
0.678534	0.768644	0.318597	2	[1.0, 0.1, 1, 597]
0.686983	0.751853	0.287162	2	[1.0, 0.1, 1, 598]
0.67937	0.748518	0.278457	2	[1.0, 0.1, 1, 599]
0.67375	0.723088	0.229974	2	[1.0, 0.1, 2, 595]
0.6832	0.747213	0.250714	2	[1.0, 0.1, 2, 596]
0.676219	0.727993	0.245946	2	[1.0, 0.1, 2, 597]
0.683046	0.746419	0.253383	2	[1.0, 0.1, 2, 598]
0.682826	0.751865	0.24908	2	[1.0, 0.1, 2, 599]
0.715628	0.353101	0.0572209	1	[1.0, 1.0, 0, 595]
0.70227	0.353106	0.0860563	1	[1.0, 1.0, 0, 596]
0.700131	0.341172	0.0759871	1	[1.0, 1.0, 0, 597]
0.704949	0.388413	0.0775642	1	[1.0, 1.0, 0, 598]
0.690448	0.365314	0.106953	1	[1.0, 1.0, 0, 599]
0.587874	0.29153	0.0162087	1	[1.0, 1.0, 1, 595]
0.595083	0.319513	-0.0197927	1	[1.0, 1.0, 1, 596]
0.574412	0.306678	0.0393604	1	[1.0, 1.0, 1, 597]
0.601984	0.275443	0.00715843	1	[1.0, 1.0, 1, 598]
0.590963	0.283708	0.0435627	1	[1.0, 1.0, 1, 599]
0.637495	0.332267	-0.000874762	1	[1.0, 1.0, 2, 595]
0.655715	0.305612	-0.0267057	1	[1.0, 1.0, 2, 596]
0.633362	0.280381	0.00486073	1	[1.0, 1.0, 2, 597]
0.616862	0.313305	0.0208457	1	[1.0, 1.0, 2, 598]
0.618045	0.2833	0.0230939	1	[1.0, 1.0, 2, 599]
-0.392564	0.0938946	-0.00771932	0	[1.0, 10.0, 0, 595]
-0.410857	0.0826514	-0.0237688	0	[1.0, 10.0, 0, 596]
-0.404508	0.0842959	-0.0211573	0	[1.0, 10.0, 0, 597]
-0.401749	0.0841661	-0.0164664	0	[1.0, 10.0, 0, 598]
-0.407549	0.0801807	-0.0189977	0	[1.0, 10.0, 0, 599]
-0.391442	0.0905938	-0.00574757	0	[1.0, 10.0, 1, 595]
-0.397613	0.0911037	-0.0101855	0	[1.0, 10.0, 1, 596]
-0.401654	0.0760714	-0.0177425	0	[1.0, 10.0, 1, 597]
-0.414237	0.0789436	-0.0319794	0	[1.0, 10.0, 1, 598]
-0.405628	0.094357	-0.0329202	0	[1.0, 10.0, 1, 599]
-0.407465	0.0890401	-0.0275863	0	[1.0, 10.0, 2, 595]
-0.423077	0.0694534	-0.0403894	0	[1.0, 10.0, 2, 596]
-0.405487	0.0775392	-0.0129859	0	[1.0, 10.0, 2, 597]
-0.402871	0.0874669	-0.0184381	0	[1.0, 10.0, 2, 598]
-0.397202	0.0940953	-0.0124522	0	[1.0, 10.0, 2, 599]
-0.0760212	-0.615719	0.552218	3	[10.0, 0.0001, 0, 595]
-0.0836236	-0.620959	0.544804	3	[10.0, 0.0001, 0, 596]
-0.0696283	-0.611312	0.558452	3	[10.0, 0.0001, 0, 597]
-0.0934721	-0.627747	0.535199	3	[10.0, 0.0001, 0, 598]
-0.0948544	-0.6287	0.533851	3	[10.0, 0.0001, 0, 599]
-0.114884	-0.630245	0.533243	3	[10.0, 0.0001, 1, 595]
-0.106591	-0.624529	0.541331	3	[10.0, 0.0001, 1, 596]
-0.114193	-0.629769	0.533917	3	[10.0, 0.0001, 1, 597]
-0.0986427	-0.61905	0.549082	3	[10.0, 0.0001, 1, 598]
-0.110759	-0.628768	0.535476	3	[10.0, 0.0001, 1, 599]
-0.101932	-0.589263	0.533615	3	[10.0, 0.0001, 2, 595]
-0.109189	-0.594265	0.526538	3	[10.0, 0.0001, 2, 596]
-0.112644	-0.596647	0.523168	3	[10.0, 0.0001, 2, 597]
-0.10556	-0.591764	0.530077	3	[10.0, 0.0001, 2, 598]
-0.109016	-0.594146	0.526707	3	[10.0, 0.0001, 2, 599]
0.337347	-0.675844	0.118134	3	[10.0, 0.001, 0, 595]
0.356309	-0.665506	0.133046	3	[10.0, 0.001, 0, 596]
0.346566	-0.669936	0.121757	3	[10.0, 0.001, 0, 597]
0.350195	-0.667435	0.125296	3	[10.0, 0.001, 0, 598]
0.36677	-0.657343	0.136857	3	[10.0, 0.001, 0, 599]
0.396387	-0.624046	-0.069187	3	[10.0, 0.001, 1, 595]
0.399528	-0.620481	-0.0671454	3	[10.0, 0.001, 1, 596]
0.400769	-0.618226	-0.0669574	3	[10.0, 0.001, 1, 597]
0.403188	-0.616559	-0.0645984	3	[10.0, 0.001, 1, 598]
0.389224	-0.624785	-0.0792383	3	[10.0, 0.001, 1, 599]
0.370211	-0.671198	-0.042864	3	[10.0, 0.001, 2, 595]
0.352952	-0.683027	-0.0653199	3	[10.0, 0.001, 2, 596]
0.363329	-0.675841	-0.0580128	3	[10.0, 0.001, 2, 597]
0.341678	-0.69353	-0.0798953	3	[10.0, 0.001, 2, 598]
0.362971	-0.67742	-0.0629643	3	[10.0, 0.001, 2, 599]
0.64329	-0.0393346	-0.422961	1	[10.0, 0.01, 0, 595]
0.663871	-0.0270274	-0.404423	1	[10.0, 0.01, 0, 596]
0.652314	-0.0324357	-0.40955	1	[10.0, 0.01, 0, 597]
0.659394	-0.0224713	-0.406478	1	[10.0, 0.01, 0, 598]
0.663855	-0.020796	-0.401105	1	[10.0, 0.01, 0, 599]
0.646005	0.103182	-0.41811	1	[10.0, 0.01, 1, 595]
0.650525	0.110835	-0.414463	1	[10.0, 0.01, 1, 596]
0.665246	0.118488	-0.392946	1	[10.0, 0.01, 1, 597]
0.637081	0.0983201	-0.411968	1	[10.0, 0.01, 1, 598]
0.637068	0.101416	-0.408908	1	[10.0, 0.01, 1, 599]
0.553208	0.0977589	-0.455588	1	[10.0, 0.01, 2, 595]
0.561559	0.09795	-0.446168	1	[10.0, 0.01, 2, 596]
0.572463	0.108024	-0.429391	1	[10.0, 0.01, 2, 597]
0.560171	0.106515	-0.443677	1	[10.0, 0.01, 2, 598]
0.552913	0.100758	-0.442311	1	[10.0, 0.01, 2, 599]
0.705414	0.841513	0.419826	2	[10.0, 0.1, 0, 595]
0.711159	0.831285	0.395737	2	[10.0, 0.1, 0, 596]
0.712247	0.835992	0.401919	2	[10.0, 0.1, 0, 597]
0.709377	0.846367	0.398107	2	[10.0, 0.1, 0, 598]
0.69492	0.845057	0.431094	2	[10.0, 0.1, 0, 599]
0.667939	0.805756	0.363826	2	[10.0, 0.1, 1, 595]
0.665756	0.82148	0.381157	2	[10.0, 0.1, 1, 596]
0.675653	0.821722	0.366241	2	[10.0, 0.1, 1, 597]
0.673533	0.825649	0.384389	2	[10.0, 0.1, 1, 598]
0.67226	0.821217	0.393636	2	[10.0, 0.1, 1, 599]
0.593884	0.288991	-0.261724	1	[10.0, 0.1, 2, 595]
0.606474	0.29825	-0.255328	1	[10.0, 0.1, 2, 596]
0.602081	0.311256	-0.225576	1	[10.0, 0.1, 2, 597]
0.596215	0.30421	-0.261736	1	[10.0, 0.1, 2, 598]
0.587016	0.317794	-0.225925	1	[10.0, 0.1, 2, 599]
0.680309	0.631074	0.216323	2	[10.0, 1.0, 0, 595]
0.667058	0.653564	0.247178	2	[10.0, 1.0, 0, 596]
0.690696	0.627117	0.202647	2	[10.0, 1.0, 0, 597]
0.688727	0.620544	0.196879	2	[10.0, 1.0, 0, 598]
0.675788	0.648234	0.232644	2	[10.0, 1.0, 0, 599]
0.68978	0.799433	0.320632	2	[10.0, 1.0, 1, 595]
0.667678	0.792611	0.354349	2	[10.0, 1.0, 1, 596]
0.694447	0.771634	0.31057	2	[10.0, 1.0, 1, 597]
0.688493	0.788104	0.31911	2	[10.0, 1.0, 1, 598]
0.691337	0.76928	0.331841	2	[10.0, 1.0, 1, 599]
0.683427	0.76584	0.309133	2	[10.0, 1.0, 2, 595]
0.687325	0.766131	0.330588	2	[10.0, 1.0, 2, 596]
0.682156	0.774648	0.335534	2	[10.0, 1.0, 2, 597]
0.670808	0.780127	0.354924	2	[10.0, 1.0, 2, 598]
0.678187	0.779521	0.336788	2	[10.0, 1.0, 2, 599]
0.378693	0.1513	0.0202543	1	[10.0, 10.0, 0, 595]
0.395314	0.163871	0.0461778	1	[10.0, 10.0, 0, 596]
0.412594	0.168464	0.00325126	1	[10.0, 10.0, 0, 597]
0.402165	0.156994	-0.00145045	1	[10.0, 10.0, 0, 598]
0.432938	0.174964	-0.0219449	1	[10.0, 10.0, 0, 599]
0.483195	0.240786	0.00532593	1	[10.0, 10.0, 1, 595]
0.499462	0.25414	0.0243315	1	[10.0, 10.0, 1, 596]
0.503218	0.247398	0.0223952	1	[10.0, 10.0, 1, 597]
0.486241	0.236256	0.0152165	1	[10.0, 10.0, 1, 598]
0.48739	0.228938	0.0145946	1	[10.0, 10.0, 1, 599]
0.580995	0.349503	0.0782462	1	[10.0, 10.0, 2, 595]
0.574348	0.289586	0.057462	1	[10.0, 10.0, 2, 596]
0.570974	0.322374	0.049101	1	[10.0, 10.0, 2, 597]
0.572466	0.311477	0.0779198	1	[10.0, 10.0, 2, 598]
0.577721	0.296626	0.0421429	1	[10.0, 10.0, 2, 599]

## Sheet: Figure4B
Column1	Column2
Lfilmax=0.25(x pi microns)
Distance	Prob. density
0.010101010101010102	0.01443893528183716
0.030303030303030304	0.08763830897703549
0.05050505050505051	0.21770354906054284
0.0707070707070707	0.3498930062630479
0.09090909090909091	0.46388308977035475
0.11111111111111112	0.5191988517745305
0.13131313131313133	0.5547077244258867
0.15151515151515155	0.5358481210855952
0.17171717171717174	0.5290735908141965
0.19191919191919193	0.4894024008350726
0.21212121212121215	0.47846555323590834
0.23232323232323235	0.4623616910229647
0.25252525252525254	0.4325365344467637
0.27272727272727276	0.4187578288100205
0.292929292929293	0.4029410229645101
0.31313131313131315	0.39674060542797457
0.33333333333333337	0.39458768267223343
0.3535353535353536	0.3977453027139882
0.37373737373737376	0.38824373695198294
0.393939393939394	0.3835934237995821
0.4141414141414142	0.401448329853863
0.43434343434343436	0.4123851774530267
0.4545454545454546	0.4012473903966593
0.4747474747474748	0.42484342379958323
0.494949494949495	0.4608977035490601
0.5151515151515151	0.4637108559498952
0.5353535353535354	0.513228079331941
0.5555555555555556	0.5306236951983294
0.5757575757575758	0.5412447807933218
0.5959595959595959	0.5633194154488512
0.6161616161616161	0.6128079331941539
0.6363636363636364	0.6112291231732772
0.6565656565656566	0.6213048016701456
0.6767676767676768	0.6476278705636737
0.696969696969697	0.6583063674321497
0.7171717171717172	0.6799504175365375
0.7373737373737373	0.7124451983298532
0.7575757575757576	0.8704697286012518
0.7777777777777778	0.7732150313152394
0.797979797979798	0.8106758872651348
0.8181818181818182	0.8475913361169094
0.8383838383838385	0.8897886221294403
0.8585858585858586	0.933392484342379
0.8787878787878788	0.9283402922755734
0.898989898989899	0.9602609603340283
0.9191919191919192	0.9639065762004166
0.9393939393939394	0.9697625260960324
0.9595959595959597	0.991550104384138
0.9797979797979798	0.9915788100208759
1.0	0.9649399791231723
1.0202020202020203	1.0077974947807868
1.0404040404040407	1.0142849686847646
1.0606060606060608	0.9976069937369566
1.0808080808080809	1.0022286012526032
1.1010101010101012	1.019566805845516
1.1212121212121213	1.0065057411273421
1.1414141414141417	1.0230688935281884
1.1616161616161618	0.9860099164926975
1.1818181818181819	0.9889953027139812
1.2020202020202022	0.9494102296450982
1.2222222222222223	0.9101409185803699
1.2424242424242427	0.8832150313152441
1.2626262626262628	0.8196894572025
1.282828282828283	0.7901226513569973
1.3030303030303032	0.720167014613782
1.3232323232323233	0.6701043841336074
1.3434343434343436	0.6138126304801699
1.3636363636363638	0.5690031315240047
1.383838383838384	0.5526983298538647
1.4040404040404042	0.5131419624217086
1.4242424242424245	0.45621868475991856
1.4444444444444446	0.41591597077244447
1.4646464646464648	0.37624478079331697
1.484848484848485	0.33166492693110794
1.5050505050505052	0.2896398747390378
1.5252525252525255	0.2606758872651369
1.5454545454545456	0.21592379958246444
1.5656565656565657	0.1879070981210844
1.585858585858586	0.15779488517745374
1.6060606060606062	0.1324765135699365
1.6262626262626265	0.11060281837160803
1.6464646464646466	0.08686325678496813
1.666666666666667	0.07285490605428008
1.686868686868687	0.059305845511482526
1.7070707070707072	0.05448329853862177
1.7272727272727275	0.03961377870563692
1.7474747474747476	0.03326983298538601
1.767676767676768	0.0253757828810022
1.787878787878788	0.022218162839248292
1.8080808080808084	0.01607515657620049
1.8282828282828285	0.014525052192066871
1.8484848484848486	0.009788622129436262
1.868686868686869	0.00634394572025055
1.888888888888889	0.005741127348642969
1.9090909090909094	0.004363256784968705
1.9292929292929295	0.0023538622129436436
1.9494949494949496	0.0020955114822546837
1.96969696969697	0.0017797494780793402
1.98989898989899	0.0004592901878914426
Lfilmax=0.3333333333333333(x pi microns)
Distance	Prob. density
0.010101010101010102	0.015270054165591952
0.030303030303030304	0.10637967500644827
0.05050505050505051	0.23992881093629098
0.0707070707070707	0.3917611555326282
0.09090909090909091	0.5358818674232653
0.11111111111111112	0.6047247872066033
0.13131313131313133	0.6736187774052096
0.15151515151515155	0.6874588599432553
0.17171717171717174	0.6730570028372456
0.19191919191919193	0.6703502708279592
0.21212121212121215	0.6391462470982721
0.23232323232323235	0.6008434356461184
0.25252525252525254	0.6058994067578019
0.27272727272727276	0.6019669847820474
0.292929292929293	0.5716311581119433
0.31313131313131315	0.5628981171008507
0.33333333333333337	0.6091168429197827
0.3535353535353536	0.6095764766572103
0.37373737373737376	0.636184163012638
0.393939393939394	0.6683585246324472
0.4141414141414142	0.6821986071704939
0.43434343434343436	0.6965493938612323
0.4545454545454546	0.7247913335052869
0.4747474747474748	0.6995625483621369
0.494949494949495	0.7247913335052869
0.5151515151515151	0.750888315708021
0.5353535353535354	0.7591106525664166
0.5555555555555556	0.7791813257673451
0.5757575757575758	0.7519607944286854
0.5959595959595959	0.783726592726334
0.6161616161616161	0.7875568738715495
0.6363636363636364	0.7970559711116836
0.6565656565656566	0.7781599174619545
0.6767676767676768	0.7507351044622124
0.696969696969697	0.7710611297394886
0.7171717171717172	0.7508883157080251
0.7373737373737373	0.7595702863038425
0.7575757575757576	0.7720314676296098
0.7777777777777778	0.7542589631158104
0.797979797979798	0.7652901728140308
0.8181818181818182	0.7892421975754442
0.8383838383838385	0.7849522826928074
0.8585858585858586	0.8030312096982195
0.8787878787878788	0.8057890121227747
0.898989898989899	0.7952174361619802
0.9191919191919192	0.7616641733298936
0.9393939393939394	0.8072700541655913
0.9595959595959597	0.7769852979107592
0.9797979797979798	0.8007330410110903
1.0	0.8180459117874638
1.0202020202020203	0.9030781532112401
1.0404040404040407	0.7576806809388738
1.0606060606060608	0.7042610265669365
1.0808080808080809	0.6817389734330623
1.1010101010101012	0.6296471498581406
1.1212121212121213	0.5974727882383247
1.1414141414141417	0.5827645086407042
1.1616161616161618	0.5751039463502735
1.1818181818181819	0.5742868197059545
1.2020202020202022	0.5670858911529558
1.2222222222222223	0.554216146505026
1.2424242424242427	0.5142790817642531
1.2626262626262628	0.47893835439772714
1.282828282828283	0.4785297910755761
1.3030303030303032	0.4315450090276006
1.3232323232323233	0.4177049264895511
1.3434343434343436	0.4267954604075335
1.3636363636363638	0.3930889863296338
1.383838383838384	0.3764400309517686
1.4040404040404042	0.35647149858137506
1.4242424242424245	0.34063966984782207
1.4444444444444446	0.3209775599690497
1.4646464646464648	0.2984044364199104
1.484848484848485	0.2780784111426373
1.5050505050505052	0.2587737941707489
1.5252525252525255	0.25162393603301636
1.5454545454545456	0.24156306422491727
1.5656565656565657	0.23814134640185558
1.585858585858586	0.22481196801650863
1.6060606060606062	0.21914315192158745
1.6262626262626265	0.19340366262574243
1.6464646464646466	0.1915140572607674
1.666666666666667	0.16255713180294118
1.686868686868687	0.15790972401341316
1.7070707070707072	0.1475424297136952
1.7272727272727275	0.1501470208924433
1.7474747474747476	0.14585710600980045
1.767676767676768	0.14105648697446543
1.787878787878788	0.13176167139540795
1.8080808080808084	0.11766623678101679
1.8282828282828285	0.10208976012380754
1.8484848484848486	0.09202888831570744
1.868686868686869	0.07415424297136995
1.888888888888889	0.07134537013154454
1.9090909090909094	0.07180500386897118
1.9292929292929295	0.06649368068093917
1.9494949494949496	0.05530925973690963
1.96969696969697	0.040805261800361294
1.98989898989899	0.02691410884704681
Lfilmax=0.5(x pi microns)
Distance	Prob. density
0.010101010101010102	0.06018272192663119
0.030303030303030304	0.34423130775693084
0.05050505050505051	0.5938567628115374
0.0707070707070707	0.7925406048725846
0.09090909090909091	0.8780208625035002
0.11111111111111112	0.8766346961635401
0.13131313131313133	0.8094056286754402
0.15151515151515155	0.7559227107252873
0.17171717171717174	0.662471996639597
0.19191919191919193	0.6171905628675436
0.21212121212121215	0.5239708765051808
0.23232323232323235	0.4533919070288437
0.25252525252525254	0.3966746009521138
0.27272727272727276	0.3635221226547182
0.292929292929293	0.3561292355082616
0.31313131313131315	0.3356832819938389
0.33333333333333337	0.36017222066647964
0.3535353535353536	0.34122794735368306
0.37373737373737376	0.32609563147577675
0.393939393939394	0.32482497899747936
0.4141414141414142	0.3293300196023529
0.43434343434343436	0.34434682161859387
0.4545454545454546	0.49636306356762766
0.4747474747474748	1.1365408849061909
0.494949494949495	1.3674530943713232
0.5151515151515151	0.9632700924110884
0.5353535353535354	0.6652443293195177
0.5555555555555556	0.4813462615513857
0.5757575757575758	0.40325889106692986
0.5959595959595959	0.3474656958835057
0.6161616161616161	0.34538644637356447
0.6363636363636364	0.34873634836180306
0.6565656565656566	0.33626085130215594
0.6767676767676768	0.36063427611313326
0.696969696969697	0.3674495939512738
0.7171717171717172	0.363753150378047
0.7373737373737373	0.4000245029403524
0.7575757575757576	0.32771282553906433
0.7777777777777778	0.3062272472696721
0.797979797979798	0.31593041164939767
0.8181818181818182	0.28416409969196277
0.8383838383838385	0.33106272752730476
0.8585858585858586	0.38258190982917917
0.8787878787878788	0.40834150098011723
0.898989898989899	0.4435732287874541
0.9191919191919192	0.4317908148977873
0.9393939393939394	0.4361803416409965
0.9595959595959597	0.4531608793055187
0.9797979797979798	0.46274852982357845
1.0	0.6168440212825533
1.0202020202020203	0.9171800616073871
1.0404040404040407	1.1237188462615566
1.0606060606060608	0.863466115933916
1.0808080808080809	0.5665954914589714
1.1010101010101012	0.5537734528143402
1.1212121212121213	0.5628990478857427
1.1414141414141417	0.6013651638196611
1.1616161616161618	0.5550441052926376
1.1818181818181819	0.5426841220946479
1.2020202020202022	0.542453094371327
1.2222222222222223	0.5285914309717132
1.2424242424242427	0.46009171100532276
1.2626262626262628	0.42797885746289277
1.282828282828283	0.3689512741529
1.3030303030303032	0.33499019882386033
1.3232323232323233	0.3671030523662816
1.3434343434343436	0.38523872864743947
1.3636363636363638	0.40164169700363783
1.383838383838384	0.40707084850182207
1.4040404040404042	0.42197213665639605
1.4242424242424245	0.4706034724166922
1.4444444444444446	0.5795330439652785
1.4646464646464648	0.6829179501540141
1.484848484848485	1.1283394007280925
1.5050505050505052	1.993884766171928
1.5252525252525255	1.9133716045925597
1.5454545454545456	0.6758716045925542
1.5656565656565657	0.37299425931111496
1.585858585858586	0.33637636516382124
1.6060606060606062	0.3132735928311377
1.6262626262626265	0.26002170260431373
1.6464646464646466	0.21624194903388266
1.666666666666667	0.2567873144777385
1.686868686868687	0.2615233828059379
1.7070707070707072	0.20030103612433364
1.7272727272727275	0.14704914589750837
1.7474747474747476	0.14716465975917015
1.767676767676768	0.13006860823298855
1.787878787878788	0.1107777933351995
1.8080808080808084	0.14554746569588417
1.8282828282828285	0.1609108092971164
1.8484848484848486	0.1536334360123205
1.868686868686869	0.14982147857742997
1.888888888888889	0.18886516381965715
1.9090909090909094	0.2701869224306929
1.9292929292929295	0.34584850182022
1.9494949494949496	0.4835410249229876
1.96969696969697	0.8980047605712727
1.98989898989899	1.1443958274993051
Lfilmax=1.0(x pi microns)
Distance	Prob. density
0.010101010101010102	0.05260885449533361
0.030303030303030304	0.2544131322860274
0.05050505050505051	0.45888895346906244
0.0707070707070707	0.5608186090537711
0.09090909090909091	0.6631592713142248
0.11111111111111112	0.6384988707695376
0.13131313131313133	0.5692442459065391
0.15151515151515155	0.5215674715201437
0.17171717171717174	0.487042910757581
0.19191919191919193	0.4297074794911816
0.21212121212121215	0.4173772792188384
0.23232323232323235	0.38840130857883043
0.25252525252525254	0.38305822179414756
0.27272727272727276	0.3333264140290276
0.292929292929293	0.3396970175030728
0.31313131313131315	0.37134453153542096
0.33333333333333337	0.37566010163074126
0.3535353535353536	0.38922332193032055
0.37373737373737376	0.3943609053771294
0.393939393939394	0.4073076156630904
0.4141414141414142	0.3857297651864898
0.43434343434343436	0.4062800989737284
0.4545454545454546	0.39004533528180907
0.4747474747474748	0.416349762529477
0.494949494949495	0.38675728187585073
0.5151515151515151	0.39086734863329864
0.5353535353535354	0.3655904380749938
0.5555555555555556	0.3892233219303195
0.5757575757575758	0.39579942874223834
0.5959595959595959	0.34853366103158495
0.6161616161616161	0.3596308412766943
0.6363636363636364	0.3674399681158454
0.6565656565656566	0.38675728187585073
0.6767676767676768	0.3616858746554183
0.696969696969697	0.3561372845328636
0.7171717171717172	0.351205204423928
0.7373737373737373	0.3421630575575406
0.7575757575757576	0.30948802683582954
0.7777777777777778	0.33455943405626193
0.797979797979798	0.3378474874622203
0.8181818181818182	0.3306548706366864
0.8383838383838385	0.3316823873260502
0.8585858585858586	0.329421850609452
0.8787878787878788	0.2998293699558269
0.898989898989899	0.304555946726892
0.9191919191919192	0.3012678933209336
0.9393939393939394	0.31955769039157694
0.9595959595959597	0.33928601082732895
0.9797979797979798	0.3655904380749938
1.0	0.3462731243149886
1.0202020202020203	0.37833164502308037
1.0404040404040407	0.4062800989737307
1.0606060606060608	0.39168936198479043
1.0808080808080809	0.3452456076256247
1.1010101010101012	0.37504359161712614
1.1212121212121213	0.38449674515925225
1.1414141414141417	0.3514107077618004
1.1616161616161618	0.371344531535423
1.1818181818181819	0.36024735129030955
1.2020202020202022	0.38449674515925647
1.2222222222222223	0.3992929854860647
1.2424242424242427	0.37874265169882937
1.2626262626262628	0.4192268092596871
1.282828282828283	0.4379276130060799
1.3030303030303032	0.431762512869908
1.3232323232323233	0.3964159387558512
1.3434343434343436	0.39333338868776957
1.3636363636363638	0.4416266730877782
1.383838383838384	0.48498787737885907
1.4040404040404042	0.46710908698395526
1.4242424242424245	0.44285969311501744
1.4444444444444446	0.4597109668205541
1.4646464646464648	0.431146002856286
1.484848484848485	0.4393661363711867
1.5050505050505052	0.41696627254309077
1.5252525252525255	0.4079241256767098
1.5454545454545456	0.4449147264937415
1.5656565656565657	0.3707280215218017
1.585858585858586	0.4490247932511894
1.6060606060606062	0.5517764621873823
1.6262626262626265	0.5556810256069639
1.6464646464646466	0.5932881364376061
1.666666666666667	0.6814490683848714
1.686868686868687	0.687408665183171
1.7070707070707072	0.698094838752528
1.7272727272727275	0.6937792686572153
1.7474747474747476	0.7135075890929576
1.767676767676768	0.7116580590521139
1.787878787878788	0.7330304061908353
1.8080808080808084	0.8047510711083101
1.8282828282828285	1.007582865588367
1.8484848484848486	1.1300628549603036
1.868686868686869	1.1808221794147982
1.888888888888889	1.2155522435152202
1.9090909090909094	1.3257020326148388
1.9292929292929295	1.3978337042080504
1.9494949494949496	1.4434554452157071
1.96969696969697	1.378516390448045
1.98989898989899	1.048478029824974
Lfilmax=1.3333333333333333(x pi microns)
Distance	Prob. density
0.010101010101010102	0.05994142440086736
0.030303030303030304	0.25881684799444277
0.05050505050505051	0.4628035558392551
0.0707070707070707	0.5413314684264378
0.09090909090909091	0.5984849195993578
0.11111111111111112	0.6282233006974629
0.13131313131313133	0.5882623510968839
0.15151515151515155	0.537614170789175
0.17171717171717174	0.443287743243624
0.19191919191919193	0.448863689699518
0.21212121212121215	0.3828816566380987
0.23232323232323235	0.3680124660890463
0.25252525252525254	0.34385003144683574
0.27272727272727276	0.3731237503402826
0.292929292929293	0.37591172356823094
0.31313131313131315	0.35035530231204615
0.33333333333333337	0.2959898243670735
0.3535353535353536	0.33083948971641586
0.37373737373737376	0.3484966534934146
0.393939393939394	0.3512846267213619
0.4141414141414142	0.3294455031024422
0.43434343434343436	0.33966807160491475
0.4545454545454546	0.3624365196331512
0.4747474747474748	0.2992424597996795
0.494949494949495	0.36708314167973005
0.5151515151515151	0.36940645270301947
0.5353535353535354	0.3786996967961772
0.5555555555555556	0.41029672671291345
0.5757575757575758	0.3364154361723114
0.5959595959595959	0.3940335495498875
0.6161616161616161	0.4028621314383873
0.6363636363636364	0.3642951684517827
0.6565656565656566	0.4089027400989398
0.6767676767676768	0.3703357771123353
0.696969696969697	0.4023974692337294
0.7171717171717172	0.2792619849993911
0.7373737373737373	0.32154624562325723
0.7575757575757576	0.3057477306648891
0.7777777777777778	0.3475673290840988
0.797979797979798	0.3680124660890458
0.8181818181818182	0.3489613156980725
0.8383838383838385	0.30203043302762766
0.8585858585858586	0.3001717842089945
0.8787878787878788	0.30342441964159966
0.898989898989899	0.2685747542922582
0.9191919191919192	0.326192867669836
0.9393939393939394	0.30946502830215217
0.9595959595959597	0.30388908184625923
0.9797979797979798	0.26439279445033725
1.0	0.27600934956678436
1.0202020202020203	0.31085901491612417
1.0404040404040407	0.33316280073970617
1.0606060606060608	0.37219442593096885
1.0808080808080809	0.343385369242176
1.1010101010101012	0.34292070703752187
1.1212121212121213	0.35732523538191246
1.1414141414141417	0.36290118183781106
1.1616161616161618	0.39635686057317904
1.1818181818181819	0.3735884125449384
1.2020202020202022	0.32898084089778523
1.2222222222222223	0.3057477306648874
1.2424242424242427	0.32665752987449576
1.2626262626262628	0.33083948971641314
1.282828282828283	0.3294455031024431
1.3030303030303032	0.34431469365149553
1.3232323232323233	0.367083141679728
1.3434343434343436	0.4483990274948626
1.3636363636363638	0.3522139511306758
1.383838383838384	0.3828816566381003
1.4040404040404042	0.3898515897079643
1.4242424242424245	0.40146814482441584
1.4444444444444446	0.35871922199589007
1.4646464646464648	0.3735884125449384
1.484848484848485	0.34013273380957454
1.5050505050505052	0.37777037238685934
1.5252525252525255	0.4195899708060735
1.5454545454545456	0.40890274009894206
1.5656565656565657	0.4409644322203315
1.585858585858586	0.41215537553154724
1.6060606060606062	0.4595509204066469
1.6262626262626265	0.42981253930854707
1.6464646464646466	0.5190276826028559
1.666666666666667	0.5613119432267295
1.686868686868687	0.5148457227609406
1.7070707070707072	0.6728308723446154
1.7272727272727275	0.6816594542331228
1.7474747474747476	0.7467121628852189
1.767676767676768	0.7532174337504376
1.787878787878788	0.8484731857052954
1.8080808080808084	0.8679889983009361
1.8282828282828285	0.9567394793905929
1.8484848484848486	1.1082193581090525
1.868686868686869	1.1602615250307482
1.888888888888889	1.4701912155375436
1.9090909090909094	1.74527124069503
1.9292929292929295	2.0268565367177107
1.9494949494949496	2.1039904626908967
1.96969696969697	1.7968487454120556
1.98989898989899	1.194646528175432
Lfilmax=1.6666666666666667(x pi microns)
Distance	Prob. density
0.010101010101010102	0.05958770125896574
0.030303030303030304	0.22179866579726135
0.05050505050505051	0.4220795505843407
0.0707070707070707	0.4742187891859356
0.09090909090909091	0.4899433214626071
0.11111111111111112	0.48083964488137654
0.13131313131313133	0.3823544164116965
0.15151515151515155	0.38235441641169704
0.17171717171717174	0.36828509805888565
0.19191919191919193	0.40966544615538913
0.21212121212121215	0.3219391081908011
0.23232323232323235	0.361664242363445
0.25252525252525254	0.32028389426694054
0.27272727272727276	0.33600842654361207
0.292929292929293	0.2880072227516683
0.31313131313131315	0.31697346641922025
0.33333333333333337	0.3691127050208152
0.3535353535353536	0.3674574910969561
0.37373737373737376	0.32938757084817144
0.393939393939394	0.3103526107237796
0.4141414141414142	0.3517329588202845
0.43434343434343436	0.28966243667552766
0.4545454545454546	0.3235943221146609
0.4747474747474748	0.30538696895219997
0.494949494949495	0.27311029743692605
0.5151515151515151	0.3302151778101015
0.5353535353535354	0.272282690474996
0.5555555555555556	0.2946280784471081
0.5757575757575758	0.2938004714851796
0.5959595959595959	0.2640066208556952
0.6161616161616161	0.31449064553343
0.6363636363636364	0.34925013793449333
0.6565656565656566	0.29545568540903816
0.6767676767676768	0.3186286803430804
0.696969696969697	0.34842253097256326
0.7171717171717172	0.29711089933289997
0.7373737373737373	0.3467673170487031
0.7575757575757576	0.31283543160956984
0.7777777777777778	0.36662988413502495
0.797979797979798	0.3691127050208152
0.8181818181818182	0.28717961578973744
0.8383838383838385	0.31449064553343176
0.8585858585858586	0.3070421828760593
0.8787878787878788	0.3525605657822137
0.898989898989899	0.30042132718061865
0.9191919191919192	0.35090535185835353
0.9393939393939394	0.3401464613532625
0.9595959595959597	0.3095250037618512
0.9797979797979798	0.325249536038521
1.0	0.31697346641922025
1.0202020202020203	0.28221397401815534
1.0404040404040407	0.35587099362993596
1.0606060606060608	0.32442192907659273
1.0808080808080809	0.3426292822390508
1.1010101010101012	0.3310427847720334
1.1212121212121213	0.38069920248783423
1.1414141414141417	0.3997341626122303
1.1616161616161618	0.4022169834980206
1.1818181818181819	0.3840096303355545
1.2020202020202022	0.38566484425941894
1.2222222222222223	0.3426292822390508
1.2424242424242427	0.38980287906906935
1.2626262626262628	0.3840096303355545
1.282828282828283	0.36414706324923674
1.3030303030303032	0.4535286151376858
1.3232323232323233	0.39890655565029587
1.3434343434343436	0.45021818728996543
1.3636363636363638	0.4361488689371492
1.383838383838384	0.45849425690926626
1.4040404040404042	0.5495310227215694
1.4242424242424245	0.47421878918593785
1.4444444444444446	0.5437377739880649
1.4646464646464648	0.5429101670261288
1.484848484848485	0.5503586296835056
1.5050505050505052	0.4824948588052334
1.5252525252525255	0.5437377739880649
1.5454545454545456	0.48994332146260944
1.5656565656565657	0.5760144455033318
1.585858585858586	0.4924261423483997
1.6060606060606062	0.6513266790389687
1.6262626262626265	0.734087375231984
1.6464646464646466	0.845814315092536
1.666666666666667	0.7986407182625306
1.686868686868687	0.9211265486281829
1.7070707070707072	0.8069167878818225
1.7272727272727275	0.7613984049756768
1.7474747474747476	0.7911922556051512
1.767676767676768	0.8135376435772721
1.787878787878788	0.8623664543311375
1.8080808080808084	0.8168480714249925
1.8282828282828285	0.8615388473692169
1.8484848484848486	0.8640216682549977
1.868686868686869	1.0270602397552335
1.888888888888889	1.00140442393539
1.9090909090909094	1.277825149220049
1.9292929292929295	1.6634899934794678
1.9494949494949496	1.867081306114248
1.96969696969697	1.7272157295480843
1.98989898989899	1.3614134523749872
Lfilmax=2.0(x pi microns)
Distance	Prob. density
0.010101010101010102	0.05747005119003641
0.030303030303030304	0.2337986173412845
0.05050505050505051	0.4466990342498285
0.0707070707070707	0.36180009499182003
0.09090909090909091	0.5002506728587259
0.11111111111111112	0.4427806216686898
0.13131313131313133	0.4101271834925322
0.15151515151515155	0.39706580822206994
0.17171717171717174	0.40620877091139396
0.19191919191919193	0.3879228455327454
0.21212121212121215	0.4049026333843477
0.23232323232323235	0.33437120692384836
0.25252525252525254	0.4466990342498281
0.27272727272727276	0.35918781993772725
0.292929292929293	0.39967808327616305
0.31313131313131315	0.3709430576811438
0.33333333333333337	0.3291466568156628
0.3535353535353536	0.3435141696131728
0.37373737373737376	0.33437120692384786
0.393939393939394	0.3095545939099686
0.4141414141414142	0.3004116312206454
0.43434343434343436	0.29910549369359835
0.4545454545454546	0.35918781993772725
0.4747474747474748	0.40751490843844074
0.494949494949495	0.4009842208032082
0.5151515151515151	0.4336376589793653
0.5353535353535354	0.37877988284342146
0.5555555555555556	0.39837194574911566
0.5757575757575758	0.34090189455908115
0.5959595959595959	0.3539632698295421
0.6161616161616161	0.3213098316533851
0.6363636363636364	0.3761676077893289
0.6565656565656566	0.3774737453163752
0.6767676767676768	0.41404559607367103
0.696969696969697	0.37877988284342146
0.7171717171717172	0.34351416961317377
0.7373737373737373	0.44278062166868926
0.7575757575757576	0.3435141696131719
0.7777777777777778	0.39184125811388426
0.797979797979798	0.41273945854662475
0.8181818181818182	0.4832708850071239
0.8383838383838385	0.4401683466145991
0.8585858585858586	0.38008602037046774
0.8787878787878788	0.4388622090875504
0.898989898989899	0.46498495962847597
0.9191919191919192	0.5864557496437801
0.9393939393939394	0.5015568103857718
0.9595959595959597	0.48849543511531174
0.9797979797979798	0.45584199693915206
1.0	0.5342102485619289
1.0202020202020203	0.4636788221014272
1.0404040404040407	0.35135099477545145
1.0606060606060608	0.34482030714022005
1.0808080808080809	0.41535173360071503
1.1010101010101012	0.35135099477545145
1.1212121212121213	0.3539632698295402
1.1414141414141417	0.48849543511531174
1.1616161616161618	0.5355163860889781
1.1818181818181819	0.35004485724840134
1.2020202020202022	0.4192701461818585
1.2222222222222223	0.37616760778932684
1.2424242424242427	0.44147448414164536
1.2626262626262628	0.3252282442345221
1.282828282828283	0.3382896195049886
1.3030303030303032	0.34612644466726633
1.3232323232323233	0.41012718349252997
1.3434343434343436	0.4545358594121083
1.3636363636363638	0.39053512058683587
1.383838383838384	0.5120059106021448
1.4040404040404042	0.46106654704733463
1.4242424242424245	0.6282521505092645
1.4444444444444446	0.5120059106021448
1.4646464646464648	0.46106654704733463
1.484848484848485	0.48065860995303406
1.5050505050505052	0.4218824212359464
1.5252525252525255	0.5498838988864873
1.5454545454545456	0.6099662251306165
1.5656565656565657	0.5485777613594349
1.585858585858586	0.4689033722096174
1.6060606060606062	0.5851496121167307
1.6262626262626265	0.5133120481291912
1.6464646464646466	0.5002506728587228
1.666666666666667	0.5263734233996541
1.686868686868687	0.6151907752388016
1.7070707070707072	0.5590268615758052
1.7272727272727275	0.6295582880363109
1.7474747474747476	0.6713546889017847
1.767676767676768	0.6112723626576628
1.787878787878788	0.7183756398754506
1.8080808080808084	0.6413135257797274
1.8282828282828285	0.8711937305398743
1.8484848484848486	0.6948651643886176
1.868686868686869	0.798050029025282
1.888888888888889	0.892091930972605
1.9090909090909094	1.256504301018529
1.9292929292929295	1.364913715763371
1.9494949494949496	1.3152804897355976
1.96969696969697	1.7763470367829517
1.98989898989899	1.623528946118536

## Sheet: Figure5C
Column1	PC1	PC2	PC3	Predicted Cluster	tag
0	0.918256	0.398738	0.737229	0	[0.1, 0.01, 0, 595]
1	0.931809	0.404258	0.701564	0	[0.1, 0.01, 0, 596]
2	0.940443	0.396462	0.701136	0	[0.1, 0.01, 0, 597]
3	0.93415	0.419486	0.701742	0	[0.1, 0.01, 0, 598]
4	0.921608	0.403457	0.703859	0	[0.1, 0.01, 0, 599]
5	0.583999	0.212966	0.475678	0	[0.1, 0.01, 1, 595]
6	0.580243	0.242277	0.479105	0	[0.1, 0.01, 1, 596]
7	0.582294	0.25067	0.471265	0	[0.1, 0.01, 1, 597]
8	0.580357	0.260101	0.481901	0	[0.1, 0.01, 1, 598]
9	0.578131	0.244182	0.488914	0	[0.1, 0.01, 1, 599]
10	0.638281	0.259377	0.136744	0	[0.1, 0.01, 2, 595]
11	0.651824	0.273826	0.126314	0	[0.1, 0.01, 2, 596]
12	0.643039	0.247678	0.118253	0	[0.1, 0.01, 2, 597]
13	0.648458	0.2268	0.111564	0	[0.1, 0.01, 2, 598]
14	0.652299	0.205416	0.104529	0	[0.1, 0.01, 2, 599]
15	0.31212	0.400742	0.458448	0	[0.1, 0.1, 0, 595]
16	0.318703	0.422259	0.454716	0	[0.1, 0.1, 0, 596]
17	0.293212	0.447706	0.494042	0	[0.1, 0.1, 0, 597]
18	0.29912	0.429152	0.461776	0	[0.1, 0.1, 0, 598]
19	0.297224	0.397366	0.492523	0	[0.1, 0.1, 0, 599]
20	0.451148	0.519706	0.777503	0	[0.1, 0.1, 1, 595]
21	0.460143	0.525641	0.809038	0	[0.1, 0.1, 1, 596]
22	0.431694	0.524409	0.8613	0	[0.1, 0.1, 1, 597]
23	0.439774	0.574268	0.842924	0	[0.1, 0.1, 1, 598]
24	0.412631	0.582474	0.833085	0	[0.1, 0.1, 1, 599]
25	0.17595	0.172683	0.294419	0	[0.1, 0.1, 2, 595]
26	0.149474	0.171592	0.360336	0	[0.1, 0.1, 2, 596]
27	0.150878	0.185786	0.309279	0	[0.1, 0.1, 2, 597]
28	0.138666	0.170781	0.321042	0	[0.1, 0.1, 2, 598]
29	0.164583	0.146296	0.330946	0	[0.1, 0.1, 2, 599]
30	0.572609	0.437296	-0.264616	0	[1.0, 0.01, 0, 595]
31	0.578472	0.454461	-0.273435	0	[1.0, 0.01, 0, 596]
32	0.598631	0.459834	-0.297127	0	[1.0, 0.01, 0, 597]
33	0.600053	0.466884	-0.289337	0	[1.0, 0.01, 0, 598]
34	0.601391	0.442965	-0.290948	0	[1.0, 0.01, 0, 599]
35	0.751469	0.381683	-0.109072	0	[1.0, 0.01, 1, 595]
36	0.744121	0.414804	-0.10874	0	[1.0, 0.01, 1, 596]
37	0.758056	0.410651	-0.127794	0	[1.0, 0.01, 1, 597]
38	0.756507	0.427144	-0.115499	0	[1.0, 0.01, 1, 598]
39	0.742151	0.430556	-0.124065	0	[1.0, 0.01, 1, 599]
40	0.539159	0.383356	-0.239941	0	[1.0, 0.01, 2, 595]
41	0.527047	0.419496	-0.22861	0	[1.0, 0.01, 2, 596]
42	0.51809	0.375311	-0.223258	0	[1.0, 0.01, 2, 597]
43	0.542784	0.379885	-0.244883	0	[1.0, 0.01, 2, 598]
44	0.55046	0.418613	-0.259243	0	[1.0, 0.01, 2, 599]
45	0.261215	0.156361	-0.18993	0	[1.0, 0.1, 0, 595]
46	0.221726	0.22149	-0.171327	0	[1.0, 0.1, 0, 596]
47	0.19904	0.150224	-0.195271	0	[1.0, 0.1, 0, 597]
48	0.199553	0.157738	-0.229371	0	[1.0, 0.1, 0, 598]
49	0.14862	0.170351	-0.182616	0	[1.0, 0.1, 0, 599]
50	-0.576843	0.0949404	0.0228558	1	[1.0, 0.1, 1, 595]
51	-0.588538	0.095018	-0.000932819	1	[1.0, 0.1, 1, 596]
52	-0.606554	0.118058	0.035087	1	[1.0, 0.1, 1, 597]
53	-0.554826	0.102936	0.00439371	1	[1.0, 0.1, 1, 598]
54	-0.54672	0.118484	-0.00230319	1	[1.0, 0.1, 1, 599]
55	-0.479579	0.133041	-0.0465786	1	[1.0, 0.1, 2, 595]
56	-0.50237	0.107396	-0.0323185	1	[1.0, 0.1, 2, 596]
57	-0.501644	0.128319	-0.0312549	1	[1.0, 0.1, 2, 597]
58	-0.512879	0.109406	-0.0356608	1	[1.0, 0.1, 2, 598]
59	-0.511308	0.108053	-0.0470037	1	[1.0, 0.1, 2, 599]
60	0.131366	-0.0497448	0.210091	0	[1.0, 1.0, 0, 595]
61	0.0956552	-0.0200446	0.26053	0	[1.0, 1.0, 0, 596]
62	0.11625	-0.00993652	0.261507	0	[1.0, 1.0, 0, 597]
63	0.0793614	-0.0294091	0.207371	0	[1.0, 1.0, 0, 598]
64	0.0349157	0.00718695	0.259127	0	[1.0, 1.0, 0, 599]
65	0.158178	0.160283	0.259005	0	[1.0, 1.0, 1, 595]
66	0.203794	0.130076	0.195413	0	[1.0, 1.0, 1, 596]
67	0.129302	0.180287	0.29615	0	[1.0, 1.0, 1, 597]
68	0.213983	0.130842	0.285741	0	[1.0, 1.0, 1, 598]
69	0.153062	0.157574	0.32538	0	[1.0, 1.0, 1, 599]
70	0.167381	0.0834468	0.16858	0	[1.0, 1.0, 2, 595]
71	0.216008	0.0606948	0.144798	0	[1.0, 1.0, 2, 596]
72	0.204252	0.102493	0.242814	0	[1.0, 1.0, 2, 597]
73	0.155339	0.131054	0.237521	0	[1.0, 1.0, 2, 598]
74	0.172336	0.135457	0.270131	0	[1.0, 1.0, 2, 599]
75	0.822352	0.330766	-0.129246	0	[10.0, 0.01, 0, 595]
76	0.806114	0.287152	-0.11953	0	[10.0, 0.01, 0, 596]
77	0.805251	0.312137	-0.121908	0	[10.0, 0.01, 0, 597]
78	0.799285	0.295462	-0.129582	0	[10.0, 0.01, 0, 598]
79	0.795893	0.286202	-0.123465	0	[10.0, 0.01, 0, 599]
80	0.692139	0.294026	-0.301633	0	[10.0, 0.01, 1, 595]
81	0.684649	0.28332	-0.306343	0	[10.0, 0.01, 1, 596]
82	0.667741	0.2525	-0.282843	0	[10.0, 0.01, 1, 597]
83	0.674907	0.31516	-0.293767	0	[10.0, 0.01, 1, 598]
84	0.66945	0.314603	-0.292419	0	[10.0, 0.01, 1, 599]
85	0.650304	0.486017	-0.359991	0	[10.0, 0.01, 2, 595]
86	0.643896	0.469843	-0.349232	0	[10.0, 0.01, 2, 596]
87	0.627741	0.445896	-0.334882	0	[10.0, 0.01, 2, 597]
88	0.637188	0.470201	-0.351371	0	[10.0, 0.01, 2, 598]
89	0.630121	0.487317	-0.346726	0	[10.0, 0.01, 2, 599]
90	-0.747942	0.0513957	0.106287	1	[10.0, 0.1, 0, 595]
91	-0.708556	0.0402904	0.0822159	1	[10.0, 0.1, 0, 596]
92	-0.717672	0.0372723	0.0864601	1	[10.0, 0.1, 0, 597]
93	-0.721962	0.0401284	0.0709878	1	[10.0, 0.1, 0, 598]
94	-0.772455	0.0731001	0.118517	1	[10.0, 0.1, 0, 599]
95	-0.693683	0.134127	0.0604093	1	[10.0, 0.1, 1, 595]
96	-0.725343	0.135831	0.0697252	1	[10.0, 0.1, 1, 596]
97	-0.699358	0.114053	0.0486669	1	[10.0, 0.1, 1, 597]
98	-0.722249	0.118437	0.0731326	1	[10.0, 0.1, 1, 598]
99	-0.734102	0.123431	0.0878246	1	[10.0, 0.1, 1, 599]
100	0.30787	0.371957	-0.305482	0	[10.0, 0.1, 2, 595]
101	0.303262	0.34432	-0.307616	0	[10.0, 0.1, 2, 596]
102	0.264483	0.351073	-0.270287	0	[10.0, 0.1, 2, 597]
103	0.293046	0.364305	-0.327975	0	[10.0, 0.1, 2, 598]
104	0.247769	0.380511	-0.277512	0	[10.0, 0.1, 2, 599]
105	-0.397369	0.142193	0.0281937	1	[10.0, 1.0, 0, 595]
106	-0.456048	0.165688	0.0524374	1	[10.0, 1.0, 0, 596]
107	-0.367305	0.120205	0.0155765	1	[10.0, 1.0, 0, 597]
108	-0.350596	0.124321	0.0215693	1	[10.0, 1.0, 0, 598]
109	-0.412728	0.145329	0.0530152	1	[10.0, 1.0, 0, 599]
110	-0.62018	0.0870762	0.00600157	1	[10.0, 1.0, 1, 595]
111	-0.67491	0.13743	0.059655	1	[10.0, 1.0, 1, 596]
112	-0.58502	0.0836318	0.0213038	1	[10.0, 1.0, 1, 597]
113	-0.610137	0.0922403	0.0173505	1	[10.0, 1.0, 1, 598]
114	-0.608658	0.0920036	0.0562116	1	[10.0, 1.0, 1, 599]
115	-0.588953	0.106531	0.0250239	1	[10.0, 1.0, 2, 595]
116	-0.613412	0.100527	0.0525912	1	[10.0, 1.0, 2, 596]
117	-0.626275	0.108933	0.0538642	1	[10.0, 1.0, 2, 597]
118	-0.659635	0.132123	0.0783256	1	[10.0, 1.0, 2, 598]
119	-0.634149	0.11595	0.0508294	1	[10.0, 1.0, 2, 599]
120	0.202588	0.412052	0.533542	0	[10.0, 10.0, 0, 595]
121	0.16195	0.389442	0.541564	0	[10.0, 10.0, 0, 596]
122	0.253288	0.349388	0.506459	0	[10.0, 10.0, 0, 597]
123	0.278115	0.392039	0.533795	0	[10.0, 10.0, 0, 598]
124	0.264542	0.335713	0.433879	0	[10.0, 10.0, 0, 599]
125	0.18205	0.23924	0.355235	0	[10.0, 10.0, 1, 595]
126	0.175614	0.227633	0.381002	0	[10.0, 10.0, 1, 596]
127	0.161293	0.215124	0.359869	0	[10.0, 10.0, 1, 597]
128	0.203842	0.24323	0.402959	0	[10.0, 10.0, 1, 598]
129	0.214028	0.244673	0.413441	0	[10.0, 10.0, 1, 599]
130	0.0780255	0.0865196	0.320658	0	[10.0, 10.0, 2, 595]
131	0.164028	0.108267	0.380787	0	[10.0, 10.0, 2, 596]
132	0.106961	0.089857	0.290877	0	[10.0, 10.0, 2, 597]
133	0.107233	0.11089	0.370207	0	[10.0, 10.0, 2, 598]
134	0.146278	0.0999161	0.317109	0	[10.0, 10.0, 2, 599]
135	-0.293384	0.351254	-0.02814	1	['T2piR', 0.2, 10, 0, 595]
136	-0.330058	0.366891	-0.0314918	1	['T2piR', 0.2, 10, 0, 596]
137	-0.362062	0.38005	-0.0308881	1	['T2piR', 0.2, 10, 0, 597]
138	-0.354655	0.404385	-0.00820968	1	['T2piR', 0.2, 10, 0, 598]
139	-0.318824	0.367104	-0.0325247	1	['T2piR', 0.2, 10, 0, 599]
140	-0.2178	0.26967	-0.0255357	1	['T2piR', 0.2, 10, 1, 595]
141	-0.207837	0.28413	-0.0273707	1	['T2piR', 0.2, 10, 1, 596]
142	-0.272321	0.299827	0.0147529	1	['T2piR', 0.2, 10, 1, 597]
143	-0.233313	0.282447	-0.0226527	1	['T2piR', 0.2, 10, 1, 598]
144	-0.239437	0.257638	-0.0105498	1	['T2piR', 0.2, 10, 1, 599]
145	0.632852	0.401906	-0.155486	0	['T2piR', 0.2, 10, 2, 595]
146	0.679596	0.375385	-0.214924	0	['T2piR', 0.2, 10, 2, 596]
147	0.60567	0.411022	-0.140925	0	['T2piR', 0.2, 10, 2, 597]
148	0.631653	0.423595	-0.139966	0	['T2piR', 0.2, 10, 2, 598]
149	0.648689	0.392588	-0.1142	0	['T2piR', 0.2, 10, 2, 599]
150	0.334992	0.210617	-0.133905	0	['T2piR', 0.2, 10, 3, 595]
151	0.34008	0.206585	-0.159083	0	['T2piR', 0.2, 10, 3, 596]
152	0.362266	0.203587	-0.134824	0	['T2piR', 0.2, 10, 3, 597]
153	0.343052	0.224412	-0.131001	0	['T2piR', 0.2, 10, 3, 598]
154	0.363994	0.263165	-0.150164	0	['T2piR', 0.2, 10, 3, 599]
155	0.40603	0.285527	-0.180887	0	['T2piR', 0.2, 10, 4, 595]
156	0.433931	0.268077	-0.193488	0	['T2piR', 0.2, 10, 4, 596]
157	0.387081	0.298256	-0.090326	0	['T2piR', 0.2, 10, 4, 597]
158	0.362019	0.269681	-0.155128	0	['T2piR', 0.2, 10, 4, 598]
159	0.417083	0.266361	-0.170274	0	['T2piR', 0.2, 10, 4, 599]
160	0.580739	0.435552	-0.176096	0	['T2piR', 0.2, 10, 5, 595]
161	0.598998	0.46289	-0.103831	0	['T2piR', 0.2, 10, 5, 596]
162	0.590633	0.451648	-0.0469455	0	['T2piR', 0.2, 10, 5, 597]
163	0.607448	0.401186	-0.190605	0	['T2piR', 0.2, 10, 5, 598]
164	0.638651	0.394042	-0.182909	0	['T2piR', 0.2, 10, 5, 599]
165	0.444338	0.214696	-0.00653992	0	['T2piR', 0.4, 10, 0, 595]
166	0.450659	0.221712	-0.0361744	0	['T2piR', 0.4, 10, 0, 596]
167	0.491695	0.183992	-0.0348575	0	['T2piR', 0.4, 10, 0, 597]
168	0.536917	0.176303	-0.0939084	0	['T2piR', 0.4, 10, 0, 598]
169	0.484888	0.139267	-0.111664	0	['T2piR', 0.4, 10, 0, 599]
170	0.0563928	0.0100068	-0.122161	0	['T2piR', 0.4, 10, 1, 595]
171	0.0849201	0.00124951	-0.210027	0	['T2piR', 0.4, 10, 1, 596]
172	0.070903	-0.00514681	-0.184641	0	['T2piR', 0.4, 10, 1, 597]
173	0.0591613	0.0124044	-0.158362	0	['T2piR', 0.4, 10, 1, 598]
174	0.102034	-0.000353437	-0.169875	0	['T2piR', 0.4, 10, 1, 599]
175	0.323782	0.131453	-0.0407749	0	['T2piR', 0.4, 10, 2, 595]
176	0.328091	0.0998817	-0.0481261	0	['T2piR', 0.4, 10, 2, 596]
177	0.336359	0.0899293	-0.061347	0	['T2piR', 0.4, 10, 2, 597]
178	0.3639	0.0871842	-0.062883	0	['T2piR', 0.4, 10, 2, 598]
179	0.370976	0.0953685	-0.0963507	0	['T2piR', 0.4, 10, 2, 599]
180	0.645014	0.148385	0.0438355	0	['T2piR', 0.4, 10, 3, 595]
181	0.628103	0.126059	0.0483661	0	['T2piR', 0.4, 10, 3, 596]
182	0.669125	0.155557	0.0318171	0	['T2piR', 0.4, 10, 3, 597]
183	0.627948	0.165669	0.0833932	0	['T2piR', 0.4, 10, 3, 598]
184	0.662842	0.151298	0.0413855	0	['T2piR', 0.4, 10, 3, 599]
185	0.403624	0.0955741	-0.0204739	0	['T2piR', 0.4, 10, 4, 595]
186	0.416832	0.10143	-0.0390993	0	['T2piR', 0.4, 10, 4, 596]
187	0.41264	0.0938881	-0.068052	0	['T2piR', 0.4, 10, 4, 597]
188	0.398518	0.0990058	-0.105558	0	['T2piR', 0.4, 10, 4, 598]
189	0.38705	0.0650899	-0.130622	0	['T2piR', 0.4, 10, 4, 599]
190	0.251552	0.0427594	-0.0196742	0	['T2piR', 0.4, 10, 5, 595]
191	0.260685	0.0509574	-0.02065	0	['T2piR', 0.4, 10, 5, 596]
192	0.270679	0.0691904	-0.0813194	0	['T2piR', 0.4, 10, 5, 597]
193	0.234346	0.056177	-0.0748941	0	['T2piR', 0.4, 10, 5, 598]
194	0.172211	0.0968154	-0.046723	0	['T2piR', 0.4, 10, 5, 599]
195	0.287882	0.00917341	0.00015589	0	['T2piR', 0.8, 10, 0, 595]
196	0.28074	0.0415178	0.0207561	0	['T2piR', 0.8, 10, 0, 596]
197	0.277406	0.0359976	0.0233279	0	['T2piR', 0.8, 10, 0, 597]
198	0.262612	0.0372189	0.0732465	0	['T2piR', 0.8, 10, 0, 598]
199	0.31707	0.0332828	0.0223644	0	['T2piR', 0.8, 10, 0, 599]
200	0.539961	-0.0590932	0.0823373	0	['T2piR', 0.8, 10, 1, 595]
201	0.535319	-0.0412158	0.106385	0	['T2piR', 0.8, 10, 1, 596]
202	0.545147	-0.0583935	0.0764522	0	['T2piR', 0.8, 10, 1, 597]
203	0.570534	-0.0627134	0.0406824	0	['T2piR', 0.8, 10, 1, 598]
204	0.537955	-0.0729291	0.0689254	0	['T2piR', 0.8, 10, 1, 599]
205	0.497966	-0.150144	0.0681473	0	['T2piR', 0.8, 10, 2, 595]
206	0.490394	-0.123792	0.0225544	0	['T2piR', 0.8, 10, 2, 596]
207	0.487116	-0.115964	0.0405173	0	['T2piR', 0.8, 10, 2, 597]
208	0.51475	-0.136662	0.0106632	0	['T2piR', 0.8, 10, 2, 598]
209	0.519034	-0.11684	0.0431173	0	['T2piR', 0.8, 10, 2, 599]
210	0.341572	-0.02316	-0.0953623	0	['T2piR', 0.8, 10, 3, 595]
211	0.326493	-0.00608647	-0.0679332	0	['T2piR', 0.8, 10, 3, 596]
212	0.336922	-0.0156866	-0.0551701	0	['T2piR', 0.8, 10, 3, 597]
213	0.345741	-0.0201419	-0.0427967	0	['T2piR', 0.8, 10, 3, 598]
214	0.346656	0.00633563	-0.0530523	0	['T2piR', 0.8, 10, 3, 599]
215	0.412767	-0.0227873	-0.0893186	0	['T2piR', 0.8, 10, 4, 595]
216	0.395179	-0.0335759	-0.0818893	0	['T2piR', 0.8, 10, 4, 596]
217	0.399576	-0.0183492	-0.105406	0	['T2piR', 0.8, 10, 4, 597]
218	0.384811	-0.0394654	-0.0937808	0	['T2piR', 0.8, 10, 4, 598]
219	0.377756	-0.0514546	-0.0839076	0	['T2piR', 0.8, 10, 4, 599]
220	0.0870109	-0.0212204	-0.0417476	0	['T2piR', 0.8, 10, 5, 595]
221	0.0753098	-0.0636712	-0.0782419	0	['T2piR', 0.8, 10, 5, 596]
222	0.0593534	-0.0280569	-0.0715519	0	['T2piR', 0.8, 10, 5, 597]
223	0.0305911	-0.00364136	-0.018362	0	['T2piR', 0.8, 10, 5, 598]
224	0.0395841	-0.0257444	-0.0549241	0	['T2piR', 0.8, 10, 5, 599]
225	0.275784	-0.0254258	0.0249425	0	['T2piR', 1.0, 10, 0, 595]
226	0.280244	-0.0229491	0.0416482	0	['T2piR', 1.0, 10, 0, 596]
227	0.279004	-0.0169663	0.0206274	0	['T2piR', 1.0, 10, 0, 597]
228	0.307297	-0.0591289	-0.00394334	0	['T2piR', 1.0, 10, 0, 598]
229	0.302035	-0.0456363	0.00886345	0	['T2piR', 1.0, 10, 0, 599]
230	0.423955	-0.0966537	-0.0340666	0	['T2piR', 1.0, 10, 1, 595]
231	0.408785	-0.100734	-0.0231624	0	['T2piR', 1.0, 10, 1, 596]
232	0.404844	-0.109173	-0.0313568	0	['T2piR', 1.0, 10, 1, 597]
233	0.408225	-0.0899957	-0.0297483	0	['T2piR', 1.0, 10, 1, 598]
234	0.412171	-0.115572	-0.0375075	0	['T2piR', 1.0, 10, 1, 599]
235	0.479159	-0.0518091	0.0298306	0	['T2piR', 1.0, 10, 2, 595]
236	0.460281	-0.0738361	0.0254367	0	['T2piR', 1.0, 10, 2, 596]
237	0.45773	-0.0721097	0.0482245	0	['T2piR', 1.0, 10, 2, 597]
238	0.457724	-0.0448956	0.0853345	0	['T2piR', 1.0, 10, 2, 598]
239	0.455082	-0.038514	0.0575254	0	['T2piR', 1.0, 10, 2, 599]
240	0.385217	-0.132143	-0.0187979	0	['T2piR', 1.0, 10, 3, 595]
241	0.366587	-0.0759018	-0.0178204	0	['T2piR', 1.0, 10, 3, 596]
242	0.35936	-0.0908586	-0.0212669	0	['T2piR', 1.0, 10, 3, 597]
243	0.35846	-0.0764994	-0.023465	0	['T2piR', 1.0, 10, 3, 598]
244	0.352317	-0.071904	0.0238209	0	['T2piR', 1.0, 10, 3, 599]
245	0.319886	-0.0249179	-0.0461133	0	['T2piR', 1.0, 10, 4, 595]
246	0.306445	-0.0352714	-0.0445142	0	['T2piR', 1.0, 10, 4, 596]
247	0.299906	-0.0192488	-0.0366916	0	['T2piR', 1.0, 10, 4, 597]
248	0.307428	-0.025228	-0.0546331	0	['T2piR', 1.0, 10, 4, 598]
249	0.283519	-0.0387842	-0.0199989	0	['T2piR', 1.0, 10, 4, 599]
250	0.252245	-0.0498466	0.0467441	0	['T2piR', 1.0, 10, 5, 595]
251	0.258454	-0.0658628	0.0296124	0	['T2piR', 1.0, 10, 5, 596]
252	0.244169	-0.0464115	0.0508615	0	['T2piR', 1.0, 10, 5, 597]
253	0.243242	-0.0554053	0.0332692	0	['T2piR', 1.0, 10, 5, 598]
254	0.24045	-0.0217196	0.0541674	0	['T2piR', 1.0, 10, 5, 599]
255	0.655368	0.0364625	0.0518227	0	['T2piR', 2.0, 10, 0, 595]
256	0.662438	0.0461723	0.026371	0	['T2piR', 2.0, 10, 0, 596]
257	0.665304	0.0329906	0.0350775	0	['T2piR', 2.0, 10, 0, 597]
258	0.648929	0.0315997	0.0489879	0	['T2piR', 2.0, 10, 0, 598]
259	0.641172	0.05239	0.0549654	0	['T2piR', 2.0, 10, 0, 599]
260	0.224444	-0.0887545	-0.0679491	0	['T2piR', 2.0, 10, 1, 595]
261	0.216171	-0.0795074	-0.0734543	0	['T2piR', 2.0, 10, 1, 596]
262	0.209381	-0.0626978	-0.0459355	0	['T2piR', 2.0, 10, 1, 597]
263	0.207555	-0.0787253	-0.043492	0	['T2piR', 2.0, 10, 1, 598]
264	0.199282	-0.0621447	-0.0494438	0	['T2piR', 2.0, 10, 1, 599]
265	0.433956	-0.140024	-0.00170014	0	['T2piR', 2.0, 10, 2, 595]
266	0.440166	-0.150192	0.00104155	0	['T2piR', 2.0, 10, 2, 596]
267	0.449202	-0.144973	0.0208666	0	['T2piR', 2.0, 10, 2, 597]
268	0.434389	-0.139859	0.0263801	0	['T2piR', 2.0, 10, 2, 598]
269	0.441409	-0.133815	0.0273335	0	['T2piR', 2.0, 10, 2, 599]
270	0.50883	-0.0782778	0.0876604	0	['T2piR', 2.0, 10, 3, 595]
271	0.517789	-0.097691	0.0762058	0	['T2piR', 2.0, 10, 3, 596]
272	0.509965	-0.0736282	0.0998946	0	['T2piR', 2.0, 10, 3, 597]
273	0.518402	-0.0904799	0.0843383	0	['T2piR', 2.0, 10, 3, 598]
274	0.505616	-0.0807776	0.0978266	0	['T2piR', 2.0, 10, 3, 599]
275	0.643003	-0.0826583	0.0432015	0	['T2piR', 2.0, 10, 4, 595]
276	0.641995	-0.0772872	0.056713	0	['T2piR', 2.0, 10, 4, 596]
277	0.630282	-0.0726642	0.0645971	0	['T2piR', 2.0, 10, 4, 597]
278	0.620481	-0.0964455	0.037655	0	['T2piR', 2.0, 10, 4, 598]
279	0.610751	-0.0848953	0.058966	0	['T2piR', 2.0, 10, 4, 599]
280	0.50032	-0.0792209	0.0334512	0	['T2piR', 2.0, 10, 5, 595]
281	0.511169	-0.0681486	-4.31315e-05	0	['T2piR', 2.0, 10, 5, 596]
282	0.512499	-0.0692551	-0.017102	0	['T2piR', 2.0, 10, 5, 597]
283	0.513774	-0.0539641	0.00626292	0	['T2piR', 2.0, 10, 5, 598]
284	0.50091	-0.0893944	0.0224616	0	['T2piR', 2.0, 10, 5, 599]
285	-0.0256585	0.117692	-0.186356	0	['T2piR', 0.2, 50, 0, 595]
286	-0.0940038	0.203293	-0.118636	1	['T2piR', 0.2, 50, 0, 596]
287	-0.0478209	0.130929	-0.197538	1	['T2piR', 0.2, 50, 0, 597]
288	-0.116395	0.175584	-0.152665	1	['T2piR', 0.2, 50, 0, 598]
289	-0.0953137	0.169785	-0.166957	1	['T2piR', 0.2, 50, 0, 599]
290	0.151759	0.287037	-0.065785	0	['T2piR', 0.2, 50, 1, 595]
291	0.28566	0.277544	-0.153963	0	['T2piR', 0.2, 50, 1, 596]
292	0.208437	0.314673	-0.0924007	0	['T2piR', 0.2, 50, 1, 597]
293	0.300825	0.280905	-0.177911	0	['T2piR', 0.2, 50, 1, 598]
294	0.235228	0.26641	-0.16371	0	['T2piR', 0.2, 50, 1, 599]
295	0.0596309	0.0119545	-0.129634	0	['T2piR', 0.2, 50, 2, 595]
296	0.0615197	-0.0303659	-0.139503	0	['T2piR', 0.2, 50, 2, 596]
297	0.0517954	-0.013851	-0.081304	0	['T2piR', 0.2, 50, 2, 597]
298	0.0351969	0.0589761	-0.0763883	0	['T2piR', 0.2, 50, 2, 598]
299	0.0610652	0.041338	-0.0772368	0	['T2piR', 0.2, 50, 2, 599]
300	-0.677946	0.111819	0.0719504	1	['T2piR', 0.2, 50, 3, 595]
301	-0.581981	0.0589215	0.020352	1	['T2piR', 0.2, 50, 3, 596]
302	-0.628846	0.0889463	0.0449287	1	['T2piR', 0.2, 50, 3, 597]
303	-0.613508	0.0934503	0.0558936	1	['T2piR', 0.2, 50, 3, 598]
304	-0.666095	0.118063	0.0818776	1	['T2piR', 0.2, 50, 3, 599]
305	0.240126	0.195468	-0.0247049	0	['T2piR', 0.2, 50, 4, 595]
306	0.205103	0.194608	0.0300425	0	['T2piR', 0.2, 50, 4, 596]
307	0.17887	0.238932	0.126313	0	['T2piR', 0.2, 50, 4, 597]
308	0.204022	0.185162	0.0464595	0	['T2piR', 0.2, 50, 4, 598]
309	0.262995	0.21203	-0.00593659	0	['T2piR', 0.2, 50, 4, 599]
310	-0.120973	0.186626	-0.0868206	1	['T2piR', 0.2, 50, 5, 595]
311	-0.0929056	0.152127	-0.13717	1	['T2piR', 0.2, 50, 5, 596]
312	-0.071076	0.142142	-0.137899	1	['T2piR', 0.2, 50, 5, 597]
313	-0.163761	0.212913	-0.0268597	1	['T2piR', 0.2, 50, 5, 598]
314	-0.159987	0.190621	-0.0287089	1	['T2piR', 0.2, 50, 5, 599]
315	-0.490382	0.0179845	0.113215	1	['T2piR', 0.4, 50, 0, 595]
316	-0.477601	0.00216514	0.0833924	1	['T2piR', 0.4, 50, 0, 596]
317	-0.478817	0.0090131	0.0819502	1	['T2piR', 0.4, 50, 0, 597]
318	-0.483755	0.0136251	0.103088	1	['T2piR', 0.4, 50, 0, 598]
319	-0.500767	0.00125479	0.0808623	1	['T2piR', 0.4, 50, 0, 599]
320	0.139454	-0.153023	-0.04389	0	['T2piR', 0.4, 50, 1, 595]
321	0.125337	-0.13728	0.00321747	0	['T2piR', 0.4, 50, 1, 596]
322	0.141101	-0.117775	-0.0155175	0	['T2piR', 0.4, 50, 1, 597]
323	0.105828	-0.153967	-0.0241415	0	['T2piR', 0.4, 50, 1, 598]
324	0.0744759	-0.122359	0.0396228	0	['T2piR', 0.4, 50, 1, 599]
325	0.179931	-0.103016	-0.0463743	0	['T2piR', 0.4, 50, 2, 595]
326	0.247856	-0.111463	-0.0546905	0	['T2piR', 0.4, 50, 2, 596]
327	0.27204	-0.130897	-0.0738225	0	['T2piR', 0.4, 50, 2, 597]
328	0.224793	-0.121981	-0.051693	0	['T2piR', 0.4, 50, 2, 598]
329	0.247742	-0.119215	-0.0752021	0	['T2piR', 0.4, 50, 2, 599]
330	-0.273283	0.12031	0.0970798	1	['T2piR', 0.4, 50, 3, 595]
331	-0.258669	0.0973323	0.0874465	1	['T2piR', 0.4, 50, 3, 596]
332	-0.219559	0.0590052	0.0244913	1	['T2piR', 0.4, 50, 3, 597]
333	-0.257863	0.0668254	0.0578316	1	['T2piR', 0.4, 50, 3, 598]
334	-0.199162	0.0584711	0.0345405	1	['T2piR', 0.4, 50, 3, 599]
335	0.262453	-0.081961	0.0550849	0	['T2piR', 0.4, 50, 4, 595]
336	0.269412	-0.107268	0.0264533	0	['T2piR', 0.4, 50, 4, 596]
337	0.265293	-0.101764	0.0563642	0	['T2piR', 0.4, 50, 4, 597]
338	0.287305	-0.0817503	0.0198158	0	['T2piR', 0.4, 50, 4, 598]
339	0.270635	-0.0758452	0.029797	0	['T2piR', 0.4, 50, 4, 599]
340	0.245984	-0.0699023	-0.139348	0	['T2piR', 0.4, 50, 5, 595]
341	0.264766	-0.0901935	-0.141185	0	['T2piR', 0.4, 50, 5, 596]
342	0.295586	-0.0752135	-0.111415	0	['T2piR', 0.4, 50, 5, 597]
343	0.324587	-0.0823503	-0.178434	0	['T2piR', 0.4, 50, 5, 598]
344	0.301915	-0.0663384	-0.129361	0	['T2piR', 0.4, 50, 5, 599]
345	-0.537125	-0.0496507	0.0120028	1	['T2piR', 0.8, 50, 0, 595]
346	-0.552449	-0.0414736	0.0180557	1	['T2piR', 0.8, 50, 0, 596]
347	-0.573027	-0.0300391	0.0377497	1	['T2piR', 0.8, 50, 0, 597]
348	-0.576121	-0.0337115	0.0369874	1	['T2piR', 0.8, 50, 0, 598]
349	-0.544158	-0.0428109	0.0321774	1	['T2piR', 0.8, 50, 0, 599]
350	0.335082	-0.146315	0.0455706	0	['T2piR', 0.8, 50, 1, 595]
351	0.349194	-0.155132	0.0299782	0	['T2piR', 0.8, 50, 1, 596]
352	0.345902	-0.151929	0.0501553	0	['T2piR', 0.8, 50, 1, 597]
353	0.364584	-0.155486	0.0198586	0	['T2piR', 0.8, 50, 1, 598]
354	0.367938	-0.149785	0.0132992	0	['T2piR', 0.8, 50, 1, 599]
355	0.0797891	-0.197523	-0.123145	0	['T2piR', 0.8, 50, 2, 595]
356	0.0593684	-0.191619	-0.154748	0	['T2piR', 0.8, 50, 2, 596]
357	0.0223202	-0.171776	-0.123803	0	['T2piR', 0.8, 50, 2, 597]
358	0.0358777	-0.167547	-0.133856	0	['T2piR', 0.8, 50, 2, 598]
359	0.00573116	-0.146429	-0.0802056	0	['T2piR', 0.8, 50, 2, 599]
360	-0.0940441	-0.105589	0.0901365	1	['T2piR', 0.8, 50, 3, 595]
361	-0.0966133	-0.110384	0.111105	1	['T2piR', 0.8, 50, 3, 596]
362	-0.117721	-0.105927	0.107099	1	['T2piR', 0.8, 50, 3, 597]
363	-0.12379	-0.0955334	0.127496	1	['T2piR', 0.8, 50, 3, 598]
364	-0.104421	-0.102813	0.110162	1	['T2piR', 0.8, 50, 3, 599]
365	0.0983606	-0.190799	-0.063202	0	['T2piR', 0.8, 50, 4, 595]
366	0.115528	-0.203783	-0.0982129	0	['T2piR', 0.8, 50, 4, 596]
367	0.155837	-0.233553	-0.136354	0	['T2piR', 0.8, 50, 4, 597]
368	0.172112	-0.235063	-0.14324	0	['T2piR', 0.8, 50, 4, 598]
369	0.15428	-0.231924	-0.166699	0	['T2piR', 0.8, 50, 4, 599]
370	0.232321	-0.225513	0.0135552	0	['T2piR', 0.8, 50, 5, 595]
371	0.246523	-0.216706	0.0220782	0	['T2piR', 0.8, 50, 5, 596]
372	0.240355	-0.231688	0.0194091	0	['T2piR', 0.8, 50, 5, 597]
373	0.221529	-0.221151	0.0461664	0	['T2piR', 0.8, 50, 5, 598]
374	0.219969	-0.188112	0.00574538	0	['T2piR', 0.8, 50, 5, 599]
375	0.365097	-0.281957	-0.000937348	0	['T2piR', 1.0, 50, 0, 595]
376	0.381228	-0.253923	0.0053325	0	['T2piR', 1.0, 50, 0, 596]
377	0.374302	-0.247893	0.0512385	0	['T2piR', 1.0, 50, 0, 597]
378	0.40012	-0.274464	0.0175139	0	['T2piR', 1.0, 50, 0, 598]
379	0.363453	-0.260524	0.040695	0	['T2piR', 1.0, 50, 0, 599]
380	-0.133806	-0.166574	-0.0393893	1	['T2piR', 1.0, 50, 1, 595]
381	-0.14754	-0.153487	-0.0219255	1	['T2piR', 1.0, 50, 1, 596]
382	-0.166122	-0.140295	-0.00568014	1	['T2piR', 1.0, 50, 1, 597]
383	-0.157842	-0.14612	-0.0146202	1	['T2piR', 1.0, 50, 1, 598]
384	-0.173781	-0.149875	-0.0243161	1	['T2piR', 1.0, 50, 1, 599]
385	0.400543	-0.268056	-0.0295069	0	['T2piR', 1.0, 50, 2, 595]
386	0.384267	-0.263957	-0.0200637	0	['T2piR', 1.0, 50, 2, 596]
387	0.409712	-0.25448	-0.007584	0	['T2piR', 1.0, 50, 2, 597]
388	0.405638	-0.257241	-0.0252317	0	['T2piR', 1.0, 50, 2, 598]
389	0.405499	-0.256106	-0.0164971	0	['T2piR', 1.0, 50, 2, 599]
390	0.12778	-0.193869	0.0226274	0	['T2piR', 1.0, 50, 3, 595]
391	0.123425	-0.176884	0.0269244	0	['T2piR', 1.0, 50, 3, 596]
392	0.0729685	-0.177371	0.0507144	0	['T2piR', 1.0, 50, 3, 597]
393	0.0905893	-0.200773	0.0167923	0	['T2piR', 1.0, 50, 3, 598]
394	0.0976645	-0.197077	0.0204954	0	['T2piR', 1.0, 50, 3, 599]
395	0.38552	-0.293736	0.065152	0	['T2piR', 1.0, 50, 4, 595]
396	0.359898	-0.279177	0.0718581	0	['T2piR', 1.0, 50, 4, 596]
397	0.390107	-0.267256	0.0445425	0	['T2piR', 1.0, 50, 4, 597]
398	0.359586	-0.271133	0.0562029	0	['T2piR', 1.0, 50, 4, 598]
399	0.37652	-0.270735	0.0445585	0	['T2piR', 1.0, 50, 4, 599]
400	0.260601	-0.194713	0.0273133	0	['T2piR', 1.0, 50, 5, 595]
401	0.267866	-0.213061	0.00902821	0	['T2piR', 1.0, 50, 5, 596]
402	0.264709	-0.22138	0.0326418	0	['T2piR', 1.0, 50, 5, 597]
403	0.247318	-0.211093	0.0246339	0	['T2piR', 1.0, 50, 5, 598]
404	0.255248	-0.203444	0.0332336	0	['T2piR', 1.0, 50, 5, 599]
405	0.363387	-0.228522	0.0673412	0	['T2piR', 2.0, 50, 0, 595]
406	0.374321	-0.223835	0.0649561	0	['T2piR', 2.0, 50, 0, 596]
407	0.362951	-0.209946	0.0444281	0	['T2piR', 2.0, 50, 0, 597]
408	0.361015	-0.198018	0.0645944	0	['T2piR', 2.0, 50, 0, 598]
409	0.353705	-0.204221	0.0708708	0	['T2piR', 2.0, 50, 0, 599]
410	0.376596	-0.3551	0.0838175	0	['T2piR', 2.0, 50, 1, 595]
411	0.366613	-0.36229	0.087407	0	['T2piR', 2.0, 50, 1, 596]
412	0.347027	-0.345095	0.100273	0	['T2piR', 2.0, 50, 1, 597]
413	0.346891	-0.356222	0.112275	0	['T2piR', 2.0, 50, 1, 598]
414	0.351621	-0.343218	0.127103	0	['T2piR', 2.0, 50, 1, 599]
415	0.228334	-0.283299	0.0418351	0	['T2piR', 2.0, 50, 2, 595]
416	0.225885	-0.296476	-0.00423651	0	['T2piR', 2.0, 50, 2, 596]
417	0.207444	-0.281248	0.0144679	0	['T2piR', 2.0, 50, 2, 597]
418	0.210955	-0.280271	0.014393	0	['T2piR', 2.0, 50, 2, 598]
419	0.205842	-0.285918	0.000434304	0	['T2piR', 2.0, 50, 2, 599]
420	0.0600616	-0.12746	0.0163186	0	['T2piR', 2.0, 50, 3, 595]
421	0.0497535	-0.137498	0.029593	0	['T2piR', 2.0, 50, 3, 596]
422	0.0509854	-0.111235	0.0233196	0	['T2piR', 2.0, 50, 3, 597]
423	0.0475883	-0.137623	0.0175576	0	['T2piR', 2.0, 50, 3, 598]
424	0.0413311	-0.11601	0.0220838	0	['T2piR', 2.0, 50, 3, 599]
425	-0.175254	-0.146525	-0.0204965	1	['T2piR', 2.0, 50, 4, 595]
426	-0.16324	-0.146762	-0.0301772	1	['T2piR', 2.0, 50, 4, 596]
427	-0.167177	-0.147989	-0.032159	1	['T2piR', 2.0, 50, 4, 597]
428	-0.180093	-0.144628	-0.0339886	1	['T2piR', 2.0, 50, 4, 598]
429	-0.182463	-0.142928	-0.0341995	1	['T2piR', 2.0, 50, 4, 599]
430	0.240807	-0.14121	0.00848407	0	['T2piR', 2.0, 50, 5, 595]
431	0.248123	-0.148942	-0.00780774	0	['T2piR', 2.0, 50, 5, 596]
432	0.230698	-0.140221	-0.00105239	0	['T2piR', 2.0, 50, 5, 597]
433	0.235728	-0.136754	-0.00946531	0	['T2piR', 2.0, 50, 5, 598]
434	0.242785	-0.139851	-0.00748143	0	['T2piR', 2.0, 50, 5, 599]
435	-0.194964	0.0820546	-0.12676	1	['T2piR', 0.2, 150, 0, 595]
436	-0.206603	0.0646547	-0.0785681	1	['T2piR', 0.2, 150, 0, 596]
437	-0.220016	0.0597288	-0.0772571	1	['T2piR', 0.2, 150, 0, 597]
438	-0.20165	0.0796089	-0.0908576	1	['T2piR', 0.2, 150, 0, 598]
439	-0.226394	0.0784749	-0.100682	1	['T2piR', 0.2, 150, 0, 599]
440	0.128594	0.182473	-0.22662	0	['T2piR', 0.2, 150, 1, 595]
441	0.0947533	0.232864	-0.172234	0	['T2piR', 0.2, 150, 1, 596]
442	0.0639806	0.268444	-0.128541	0	['T2piR', 0.2, 150, 1, 597]
443	0.121749	0.246153	-0.146366	0	['T2piR', 0.2, 150, 1, 598]
444	0.153355	0.232451	-0.186292	0	['T2piR', 0.2, 150, 1, 599]
445	-0.0012852	0.111065	-0.0126038	0	['T2piR', 0.2, 150, 2, 595]
446	0.045231	0.0549241	-0.0988276	0	['T2piR', 0.2, 150, 2, 596]
447	0.082898	0.048618	-0.133662	0	['T2piR', 0.2, 150, 2, 597]
448	0.0191522	0.0765758	-0.0895787	0	['T2piR', 0.2, 150, 2, 598]
449	0.0722612	0.0760047	-0.106692	0	['T2piR', 0.2, 150, 2, 599]
450	0.415168	0.258401	-0.143356	0	['T2piR', 0.2, 150, 3, 595]
451	0.444778	0.218203	-0.192647	0	['T2piR', 0.2, 150, 3, 596]
452	0.446604	0.289993	-0.149276	0	['T2piR', 0.2, 150, 3, 597]
453	0.430153	0.252038	-0.122389	0	['T2piR', 0.2, 150, 3, 598]
454	0.496554	0.259897	-0.175674	0	['T2piR', 0.2, 150, 3, 599]
455	0.0926001	0.208556	-0.160815	0	['T2piR', 0.2, 150, 4, 595]
456	0.0747892	0.250348	-0.135894	0	['T2piR', 0.2, 150, 4, 596]
457	0.0427616	0.279223	-0.111441	0	['T2piR', 0.2, 150, 4, 597]
458	-0.0168763	0.335219	-0.0206517	0	['T2piR', 0.2, 150, 4, 598]
459	-0.00359678	0.3104	-0.0715704	0	['T2piR', 0.2, 150, 4, 599]
460	0.125186	0.269903	-0.0801179	0	['T2piR', 0.2, 150, 5, 595]
461	0.112511	0.304866	-0.0771291	0	['T2piR', 0.2, 150, 5, 596]
462	0.104288	0.31565	-0.0541195	0	['T2piR', 0.2, 150, 5, 597]
463	0.076929	0.316093	-0.0626371	0	['T2piR', 0.2, 150, 5, 598]
464	0.102971	0.286643	-0.106645	0	['T2piR', 0.2, 150, 5, 599]
465	-0.0564675	0.00303868	-0.019956	1	['T2piR', 0.4, 150, 0, 595]
466	-0.098884	0.0173898	-0.0210174	1	['T2piR', 0.4, 150, 0, 596]
467	-0.0856822	0.0250269	-0.0290858	1	['T2piR', 0.4, 150, 0, 597]
468	-0.129153	0.0276619	-0.0209475	1	['T2piR', 0.4, 150, 0, 598]
469	-0.110182	-0.00470921	-0.0220224	1	['T2piR', 0.4, 150, 0, 599]
470	0.0570617	-0.0881176	-0.0175859	0	['T2piR', 0.4, 150, 1, 595]
471	0.0234643	-0.089237	0.0262811	0	['T2piR', 0.4, 150, 1, 596]
472	0.0656458	-0.0942689	0.00988436	0	['T2piR', 0.4, 150, 1, 597]
473	0.0860414	-0.126012	-0.0327228	0	['T2piR', 0.4, 150, 1, 598]
474	0.0552275	-0.122639	-0.0191972	0	['T2piR', 0.4, 150, 1, 599]
475	-0.0809369	-0.0827928	-0.0803953	1	['T2piR', 0.4, 150, 2, 595]
476	-0.0603801	-0.105303	-0.075987	1	['T2piR', 0.4, 150, 2, 596]
477	-0.0761792	-0.104564	-0.0811709	1	['T2piR', 0.4, 150, 2, 597]
478	-0.09567	-0.101871	-0.0520555	1	['T2piR', 0.4, 150, 2, 598]
479	-0.0942857	-0.0880596	-0.0667518	1	['T2piR', 0.4, 150, 2, 599]
480	-0.30131	0.101447	0.036571	1	['T2piR', 0.4, 150, 3, 595]
481	-0.314957	0.131904	0.0305667	1	['T2piR', 0.4, 150, 3, 596]
482	-0.283032	0.100244	-0.00989879	1	['T2piR', 0.4, 150, 3, 597]
483	-0.267594	0.101436	-0.00357957	1	['T2piR', 0.4, 150, 3, 598]
484	-0.23706	0.0787709	-0.010512	1	['T2piR', 0.4, 150, 3, 599]
485	-0.210484	-0.0415843	-0.0192113	1	['T2piR', 0.4, 150, 4, 595]
486	-0.199881	-0.0434818	-0.0435906	1	['T2piR', 0.4, 150, 4, 596]
487	-0.211392	-0.0367562	-0.0735002	1	['T2piR', 0.4, 150, 4, 597]
488	-0.219469	-0.0402251	-0.0665998	1	['T2piR', 0.4, 150, 4, 598]
489	-0.239935	-0.0442938	-0.0447	1	['T2piR', 0.4, 150, 4, 599]
490	-0.34754	-0.019674	0.0177121	1	['T2piR', 0.4, 150, 5, 595]
491	-0.371455	-0.0209614	0.0380232	1	['T2piR', 0.4, 150, 5, 596]
492	-0.372706	-0.0200467	0.0345355	1	['T2piR', 0.4, 150, 5, 597]
493	-0.391663	-0.00180175	0.0242655	1	['T2piR', 0.4, 150, 5, 598]
494	-0.393042	-0.0310398	3.55978e-05	1	['T2piR', 0.4, 150, 5, 599]
495	-0.065429	-0.0916387	0.0169235	1	['T2piR', 0.8, 150, 0, 595]
496	-0.0748566	-0.116922	0.0127728	1	['T2piR', 0.8, 150, 0, 596]
497	-0.0820325	-0.0801446	0.0211928	1	['T2piR', 0.8, 150, 0, 597]
498	-0.0714975	-0.122559	-0.0147913	1	['T2piR', 0.8, 150, 0, 598]
499	-0.114683	-0.117246	0.0101231	1	['T2piR', 0.8, 150, 0, 599]
500	0.211953	-0.158319	-0.0718457	0	['T2piR', 0.8, 150, 1, 595]
501	0.222889	-0.149151	-0.0644456	0	['T2piR', 0.8, 150, 1, 596]
502	0.222079	-0.134176	-0.0472761	0	['T2piR', 0.8, 150, 1, 597]
503	0.236971	-0.143496	-0.0607895	0	['T2piR', 0.8, 150, 1, 598]
504	0.193278	-0.152146	-0.0464809	0	['T2piR', 0.8, 150, 1, 599]
505	-0.534461	-0.0613697	0.0100637	1	['T2piR', 0.8, 150, 2, 595]
506	-0.498257	-0.0738756	0.00347471	1	['T2piR', 0.8, 150, 2, 596]
507	-0.515171	-0.0672205	0.00780739	1	['T2piR', 0.8, 150, 2, 597]
508	-0.521954	-0.0510185	0.0154684	1	['T2piR', 0.8, 150, 2, 598]
509	-0.530524	-0.0515767	0.0280626	1	['T2piR', 0.8, 150, 2, 599]
510	-0.132482	-0.0434405	0.114911	1	['T2piR', 0.8, 150, 3, 595]
511	-0.128455	-0.0649715	0.0920359	1	['T2piR', 0.8, 150, 3, 596]
512	-0.157834	-0.0539103	0.113801	1	['T2piR', 0.8, 150, 3, 597]
513	-0.140503	-0.0548077	0.100761	1	['T2piR', 0.8, 150, 3, 598]
514	-0.154519	-0.0514809	0.0859441	1	['T2piR', 0.8, 150, 3, 599]
515	0.19452	-0.176134	-0.0228448	0	['T2piR', 0.8, 150, 4, 595]
516	0.193536	-0.172208	-0.0296259	0	['T2piR', 0.8, 150, 4, 596]
517	0.194263	-0.175387	-0.0105275	0	['T2piR', 0.8, 150, 4, 597]
518	0.203795	-0.209542	-0.0742731	0	['T2piR', 0.8, 150, 4, 598]
519	0.205674	-0.201524	-0.0528532	0	['T2piR', 0.8, 150, 4, 599]
520	0.14263	-0.295692	0.048513	0	['T2piR', 0.8, 150, 5, 595]
521	0.139765	-0.282422	0.0744175	0	['T2piR', 0.8, 150, 5, 596]
522	0.137031	-0.276922	0.0812191	0	['T2piR', 0.8, 150, 5, 597]
523	0.125418	-0.281252	0.0710361	0	['T2piR', 0.8, 150, 5, 598]
524	0.124664	-0.265235	0.0850023	0	['T2piR', 0.8, 150, 5, 599]
525	0.0714546	-0.216291	-0.0056679	0	['T2piR', 1.0, 150, 0, 595]
526	0.0365292	-0.204577	0.00959482	0	['T2piR', 1.0, 150, 0, 596]
527	0.037109	-0.212079	0.000812726	0	['T2piR', 1.0, 150, 0, 597]
528	0.0342899	-0.195436	0.0384096	0	['T2piR', 1.0, 150, 0, 598]
529	0.0464048	-0.201362	0.0274013	0	['T2piR', 1.0, 150, 0, 599]
530	0.174932	-0.253365	-0.0181083	0	['T2piR', 1.0, 150, 1, 595]
531	0.204508	-0.244523	-0.01292	0	['T2piR', 1.0, 150, 1, 596]
532	0.213182	-0.241375	-0.0208271	0	['T2piR', 1.0, 150, 1, 597]
533	0.181838	-0.241916	0.0228494	0	['T2piR', 1.0, 150, 1, 598]
534	0.205529	-0.254446	0.0140543	0	['T2piR', 1.0, 150, 1, 599]
535	0.209695	-0.314254	0.00466416	0	['T2piR', 1.0, 150, 2, 595]
536	0.237294	-0.328129	-0.018899	0	['T2piR', 1.0, 150, 2, 596]
537	0.259883	-0.346253	-0.0439854	0	['T2piR', 1.0, 150, 2, 597]
538	0.232488	-0.336954	-0.0442337	0	['T2piR', 1.0, 150, 2, 598]
539	0.240931	-0.342858	-0.0518266	0	['T2piR', 1.0, 150, 2, 599]
540	0.0556864	-0.293582	-0.0348705	0	['T2piR', 1.0, 150, 3, 595]
541	0.0517633	-0.278102	-0.0146075	0	['T2piR', 1.0, 150, 3, 596]
542	0.0567669	-0.297835	-0.0361961	0	['T2piR', 1.0, 150, 3, 597]
543	0.0543847	-0.29962	-0.0398219	0	['T2piR', 1.0, 150, 3, 598]
544	0.058048	-0.302787	-0.0519209	0	['T2piR', 1.0, 150, 3, 599]
545	-0.364618	-0.0513455	-0.0202577	1	['T2piR', 1.0, 150, 4, 595]
546	-0.343311	-0.0664668	-0.0345511	1	['T2piR', 1.0, 150, 4, 596]
547	-0.379943	-0.0397235	-0.00310688	1	['T2piR', 1.0, 150, 4, 597]
548	-0.407919	-0.04025	-0.00965333	1	['T2piR', 1.0, 150, 4, 598]
549	-0.408895	-0.0303489	-0.000876495	1	['T2piR', 1.0, 150, 4, 599]
550	-0.396966	-0.0786148	-0.0178126	1	['T2piR', 1.0, 150, 5, 595]
551	-0.351257	-0.0963534	-0.0350163	1	['T2piR', 1.0, 150, 5, 596]
552	-0.344689	-0.0983107	-0.0275335	1	['T2piR', 1.0, 150, 5, 597]
553	-0.353374	-0.0936745	-0.0277263	1	['T2piR', 1.0, 150, 5, 598]
554	-0.374393	-0.0882208	-0.0144674	1	['T2piR', 1.0, 150, 5, 599]
555	0.116431	-0.170101	-0.0315652	0	['T2piR', 2.0, 150, 0, 595]
556	0.128978	-0.177351	-0.0257887	0	['T2piR', 2.0, 150, 0, 596]
557	0.138135	-0.187368	-0.0335258	0	['T2piR', 2.0, 150, 0, 597]
558	0.129672	-0.18464	-0.0235337	0	['T2piR', 2.0, 150, 0, 598]
559	0.13768	-0.191121	-0.0287531	0	['T2piR', 2.0, 150, 0, 599]
560	0.477014	-0.324219	0.077659	0	['T2piR', 2.0, 150, 1, 595]
561	0.478888	-0.313854	0.0531236	0	['T2piR', 2.0, 150, 1, 596]
562	0.478714	-0.301959	0.0520796	0	['T2piR', 2.0, 150, 1, 597]
563	0.489183	-0.298666	0.057316	0	['T2piR', 2.0, 150, 1, 598]
564	0.482452	-0.295565	0.0712174	0	['T2piR', 2.0, 150, 1, 599]
565	0.273884	-0.19799	-0.00861497	0	['T2piR', 2.0, 150, 2, 595]
566	0.261142	-0.190859	-0.00102637	0	['T2piR', 2.0, 150, 2, 596]
567	0.252852	-0.176641	0.0238308	0	['T2piR', 2.0, 150, 2, 597]
568	0.277349	-0.192925	-0.007777	0	['T2piR', 2.0, 150, 2, 598]
569	0.270383	-0.19832	-0.0237682	0	['T2piR', 2.0, 150, 2, 599]
570	0.394055	-0.387857	0.0522267	0	['T2piR', 2.0, 150, 3, 595]
571	0.384831	-0.375764	0.0749872	0	['T2piR', 2.0, 150, 3, 596]
572	0.38734	-0.391291	0.0547337	0	['T2piR', 2.0, 150, 3, 597]
573	0.394861	-0.394863	0.0560031	0	['T2piR', 2.0, 150, 3, 598]
574	0.390882	-0.395753	0.0516854	0	['T2piR', 2.0, 150, 3, 599]
575	0.328815	-0.346803	0.100256	0	['T2piR', 2.0, 150, 4, 595]
576	0.342532	-0.357011	0.0882242	0	['T2piR', 2.0, 150, 4, 596]
577	0.334801	-0.360058	0.0828516	0	['T2piR', 2.0, 150, 4, 597]
578	0.337343	-0.350546	0.103155	0	['T2piR', 2.0, 150, 4, 598]
579	0.326493	-0.344763	0.100045	0	['T2piR', 2.0, 150, 4, 599]
580	0.347123	-0.313374	0.139924	0	['T2piR', 2.0, 150, 5, 595]
581	0.330314	-0.297872	0.170159	0	['T2piR', 2.0, 150, 5, 596]
582	0.326433	-0.297901	0.168996	0	['T2piR', 2.0, 150, 5, 597]
583	0.331848	-0.293526	0.167407	0	['T2piR', 2.0, 150, 5, 598]
584	0.320277	-0.296391	0.161163	0	['T2piR', 2.0, 150, 5, 599]
585	0.0518286	0.158562	-0.108584	0	['T2piR', 0.2, 200, 0, 595]
586	0.0845816	0.116851	-0.126873	0	['T2piR', 0.2, 200, 0, 596]
587	0.00580649	0.132286	-0.0899868	0	['T2piR', 0.2, 200, 0, 597]
588	0.053155	0.102912	-0.121963	0	['T2piR', 0.2, 200, 0, 598]
589	0.10336	0.120203	-0.154578	0	['T2piR', 0.2, 200, 0, 599]
590	-0.554642	0.125562	0.0186543	1	['T2piR', 0.2, 200, 1, 595]
591	-0.566901	0.125488	0.00166348	1	['T2piR', 0.2, 200, 1, 596]
592	-0.558105	0.14569	0.015399	1	['T2piR', 0.2, 200, 1, 597]
593	-0.6068	0.138649	0.0490216	1	['T2piR', 0.2, 200, 1, 598]
594	-0.635907	0.157925	0.04169	1	['T2piR', 0.2, 200, 1, 599]
595	-0.301601	0.209796	-0.0835138	1	['T2piR', 0.2, 200, 2, 595]
596	-0.308482	0.233248	-0.0968584	1	['T2piR', 0.2, 200, 2, 596]
597	-0.289583	0.242833	-0.0993193	1	['T2piR', 0.2, 200, 2, 597]
598	-0.263444	0.24996	-0.0533691	1	['T2piR', 0.2, 200, 2, 598]
599	-0.267692	0.217788	-0.0226189	1	['T2piR', 0.2, 200, 2, 599]
600	-0.41229	0.0342247	-0.0143869	1	['T2piR', 0.2, 200, 3, 595]
601	-0.413143	0.0371795	-0.0347059	1	['T2piR', 0.2, 200, 3, 596]
602	-0.455916	0.0658741	-0.0131597	1	['T2piR', 0.2, 200, 3, 597]
603	-0.425875	0.063849	-0.0206785	1	['T2piR', 0.2, 200, 3, 598]
604	-0.466872	0.0599692	0.0019505	1	['T2piR', 0.2, 200, 3, 599]
605	-0.57264	0.128028	0.0626542	1	['T2piR', 0.2, 200, 4, 595]
606	-0.544932	0.113119	0.0550286	1	['T2piR', 0.2, 200, 4, 596]
607	-0.545311	0.0974819	0.0226423	1	['T2piR', 0.2, 200, 4, 597]
608	-0.559371	0.0985942	0.0479323	1	['T2piR', 0.2, 200, 4, 598]
609	-0.516342	0.0588206	0.00153508	1	['T2piR', 0.2, 200, 4, 599]
610	-0.663223	0.106413	0.106945	1	['T2piR', 0.2, 200, 5, 595]
611	-0.600164	0.0708372	0.0267083	1	['T2piR', 0.2, 200, 5, 596]
612	-0.589245	0.0738363	0.061565	1	['T2piR', 0.2, 200, 5, 597]
613	-0.555544	0.0582595	0.0119241	1	['T2piR', 0.2, 200, 5, 598]
614	-0.606516	0.0846149	0.0552884	1	['T2piR', 0.2, 200, 5, 599]
615	-0.484712	0.0647479	0.0341653	1	['T2piR', 0.4, 200, 0, 595]
616	-0.458488	0.0438371	0.034212	1	['T2piR', 0.4, 200, 0, 596]
617	-0.465312	0.0529378	0.0431674	1	['T2piR', 0.4, 200, 0, 597]
618	-0.414254	0.0206314	-0.00391587	1	['T2piR', 0.4, 200, 0, 598]
619	-0.42157	-0.00392199	0.00515123	1	['T2piR', 0.4, 200, 0, 599]
620	-0.0874209	-0.135569	-0.109352	1	['T2piR', 0.4, 200, 1, 595]
621	-0.116358	-0.124781	-0.123092	1	['T2piR', 0.4, 200, 1, 596]
622	-0.127201	-0.107091	-0.0991393	1	['T2piR', 0.4, 200, 1, 597]
623	-0.145755	-0.0908756	-0.0852944	1	['T2piR', 0.4, 200, 1, 598]
624	-0.178221	-0.0714732	-0.0472853	1	['T2piR', 0.4, 200, 1, 599]
625	-0.111198	-0.0298851	-0.090823	1	['T2piR', 0.4, 200, 2, 595]
626	-0.176209	-0.0356866	-0.0643665	1	['T2piR', 0.4, 200, 2, 596]
627	-0.146835	-0.029528	-0.0661346	1	['T2piR', 0.4, 200, 2, 597]
628	-0.13479	-0.0388251	-0.0761808	1	['T2piR', 0.4, 200, 2, 598]
629	-0.111895	-0.033813	-0.0385158	1	['T2piR', 0.4, 200, 2, 599]
630	-0.307331	-0.0524167	-0.0427506	1	['T2piR', 0.4, 200, 3, 595]
631	-0.288026	-0.0531527	-0.0226224	1	['T2piR', 0.4, 200, 3, 596]
632	-0.275712	-0.0478742	-0.0423964	1	['T2piR', 0.4, 200, 3, 597]
633	-0.23764	-0.0760774	-0.0722046	1	['T2piR', 0.4, 200, 3, 598]
634	-0.288388	-0.0776758	-0.0507781	1	['T2piR', 0.4, 200, 3, 599]
635	-0.555987	0.0511441	0.0167973	1	['T2piR', 0.4, 200, 4, 595]
636	-0.599248	0.0798819	0.0396585	1	['T2piR', 0.4, 200, 4, 596]
637	-0.554236	0.0729333	0.0309402	1	['T2piR', 0.4, 200, 4, 597]
638	-0.542592	0.0487721	0.0186913	1	['T2piR', 0.4, 200, 4, 598]
639	-0.57106	0.071853	0.041359	1	['T2piR', 0.4, 200, 4, 599]
640	-0.606005	0.0643224	0.0411296	1	['T2piR', 0.4, 200, 5, 595]
641	-0.576491	0.0437638	0.0339264	1	['T2piR', 0.4, 200, 5, 596]
642	-0.575541	0.0480794	0.0197487	1	['T2piR', 0.4, 200, 5, 597]
643	-0.585593	0.0838447	0.0278069	1	['T2piR', 0.4, 200, 5, 598]
644	-0.613572	0.0678533	0.0460863	1	['T2piR', 0.4, 200, 5, 599]
645	0.0292299	-0.230313	0.0148248	0	['T2piR', 0.8, 200, 0, 595]
646	0.0190988	-0.228793	0.0367587	0	['T2piR', 0.8, 200, 0, 596]
647	0.0136386	-0.224232	0.0251096	0	['T2piR', 0.8, 200, 0, 597]
648	0.0501621	-0.257857	-0.00721448	0	['T2piR', 0.8, 200, 0, 598]
649	0.0351995	-0.236208	0.0117668	0	['T2piR', 0.8, 200, 0, 599]
650	-0.499745	-0.110469	-0.00699002	1	['T2piR', 0.8, 200, 1, 595]
651	-0.517364	-0.104448	0.0121674	1	['T2piR', 0.8, 200, 1, 596]
652	-0.524801	-0.10438	0.0264546	1	['T2piR', 0.8, 200, 1, 597]
653	-0.504556	-0.106925	0.0072203	1	['T2piR', 0.8, 200, 1, 598]
654	-0.49325	-0.113233	-0.0048412	1	['T2piR', 0.8, 200, 1, 599]
655	-0.0425685	-0.199096	0.021033	0	['T2piR', 0.8, 200, 2, 595]
656	-0.0628933	-0.205848	-0.000916879	0	['T2piR', 0.8, 200, 2, 596]
657	-0.0871687	-0.180744	0.035026	1	['T2piR', 0.8, 200, 2, 597]
658	-0.0580449	-0.183638	0.0597142	0	['T2piR', 0.8, 200, 2, 598]
659	-0.0432512	-0.189768	0.0419119	0	['T2piR', 0.8, 200, 2, 599]
660	-0.456377	-0.0868085	0.0557771	1	['T2piR', 0.8, 200, 3, 595]
661	-0.460855	-0.0869306	0.0528179	1	['T2piR', 0.8, 200, 3, 596]
662	-0.459485	-0.0842426	0.0528996	1	['T2piR', 0.8, 200, 3, 597]
663	-0.453465	-0.0896076	0.0586399	1	['T2piR', 0.8, 200, 3, 598]
664	-0.453161	-0.0928119	0.0506265	1	['T2piR', 0.8, 200, 3, 599]
665	0.188948	-0.2652	0.0206223	0	['T2piR', 0.8, 200, 4, 595]
666	0.190327	-0.262103	-0.00720532	0	['T2piR', 0.8, 200, 4, 596]
667	0.197494	-0.275675	-0.0115237	0	['T2piR', 0.8, 200, 4, 597]
668	0.20986	-0.285601	-0.0297894	0	['T2piR', 0.8, 200, 4, 598]
669	0.212671	-0.281533	-0.0317199	0	['T2piR', 0.8, 200, 4, 599]
670	0.0468222	-0.0831119	0.00638371	0	['T2piR', 0.8, 200, 5, 595]
671	0.0610176	-0.10113	-0.03161	0	['T2piR', 0.8, 200, 5, 596]
672	0.0831454	-0.12507	-0.0279245	0	['T2piR', 0.8, 200, 5, 597]
673	0.0692477	-0.123996	-0.0122941	0	['T2piR', 0.8, 200, 5, 598]
674	0.107189	-0.153689	-0.0573112	0	['T2piR', 0.8, 200, 5, 599]
675	-0.415273	-0.131217	-0.00425704	1	['T2piR', 1.0, 200, 0, 595]
676	-0.426708	-0.118838	0.0137903	1	['T2piR', 1.0, 200, 0, 596]
677	-0.419997	-0.130095	0.00860261	1	['T2piR', 1.0, 200, 0, 597]
678	-0.43878	-0.120214	0.0214902	1	['T2piR', 1.0, 200, 0, 598]
679	-0.441112	-0.122872	0.0193471	1	['T2piR', 1.0, 200, 0, 599]
680	-0.464277	-0.117699	-0.00377199	1	['T2piR', 1.0, 200, 1, 595]
681	-0.458706	-0.118535	-0.0010859	1	['T2piR', 1.0, 200, 1, 596]
682	-0.448854	-0.122221	-0.0183128	1	['T2piR', 1.0, 200, 1, 597]
683	-0.456301	-0.117249	-0.0178065	1	['T2piR', 1.0, 200, 1, 598]
684	-0.4911	-0.0978112	0.0118845	1	['T2piR', 1.0, 200, 1, 599]
685	0.162434	-0.285279	0.0241051	0	['T2piR', 1.0, 200, 2, 595]
686	0.154095	-0.273268	0.0378636	0	['T2piR', 1.0, 200, 2, 596]
687	0.135831	-0.262312	0.0521633	0	['T2piR', 1.0, 200, 2, 597]
688	0.132702	-0.265877	0.0482846	0	['T2piR', 1.0, 200, 2, 598]
689	0.141535	-0.268628	0.0422627	0	['T2piR', 1.0, 200, 2, 599]
690	0.151677	-0.247062	-0.0283923	0	['T2piR', 1.0, 200, 3, 595]
691	0.146835	-0.21857	-0.0142386	0	['T2piR', 1.0, 200, 3, 596]
692	0.145261	-0.25321	-0.0447937	0	['T2piR', 1.0, 200, 3, 597]
693	0.155523	-0.243219	-0.0283312	0	['T2piR', 1.0, 200, 3, 598]
694	0.149944	-0.239921	-0.0288064	0	['T2piR', 1.0, 200, 3, 599]
695	0.0582168	-0.216127	-0.0999875	0	['T2piR', 1.0, 200, 4, 595]
696	0.0559914	-0.204944	-0.109085	0	['T2piR', 1.0, 200, 4, 596]
697	0.0246855	-0.20997	-0.0735045	0	['T2piR', 1.0, 200, 4, 597]
698	0.0406061	-0.220032	-0.100461	0	['T2piR', 1.0, 200, 4, 598]
699	0.0494932	-0.214548	-0.10964	0	['T2piR', 1.0, 200, 4, 599]
700	0.268902	-0.174288	0.00920306	0	['T2piR', 1.0, 200, 5, 595]
701	0.279533	-0.181408	0.0235343	0	['T2piR', 1.0, 200, 5, 596]
702	0.282337	-0.197786	-0.0142286	0	['T2piR', 1.0, 200, 5, 597]
703	0.28728	-0.193295	-0.00487678	0	['T2piR', 1.0, 200, 5, 598]
704	0.28169	-0.170437	0.0251012	0	['T2piR', 1.0, 200, 5, 599]
705	-0.313216	-0.176763	-0.0181901	1	['T2piR', 2.0, 200, 0, 595]
706	-0.316627	-0.175002	-0.0165636	1	['T2piR', 2.0, 200, 0, 596]
707	-0.320987	-0.168056	-0.0157677	1	['T2piR', 2.0, 200, 0, 597]
708	-0.301801	-0.180013	-0.0247742	1	['T2piR', 2.0, 200, 0, 598]
709	-0.313756	-0.169791	-0.00801175	1	['T2piR', 2.0, 200, 0, 599]
710	-0.229529	-0.119722	-0.00514216	1	['T2piR', 2.0, 200, 1, 595]
711	-0.223084	-0.12507	-0.00835644	1	['T2piR', 2.0, 200, 1, 596]
712	-0.198034	-0.134079	-0.0100436	1	['T2piR', 2.0, 200, 1, 597]
713	-0.174659	-0.154213	-0.0488893	1	['T2piR', 2.0, 200, 1, 598]
714	-0.183238	-0.137006	-0.00928734	1	['T2piR', 2.0, 200, 1, 599]
715	0.311896	-0.30329	0.0321962	0	['T2piR', 2.0, 200, 2, 595]
716	0.307595	-0.310258	0.0329879	0	['T2piR', 2.0, 200, 2, 596]
717	0.284416	-0.301054	0.0446879	0	['T2piR', 2.0, 200, 2, 597]
718	0.286827	-0.289614	0.0554126	0	['T2piR', 2.0, 200, 2, 598]
719	0.300889	-0.298593	0.0519349	0	['T2piR', 2.0, 200, 2, 599]
720	0.368632	-0.271718	-0.00940234	0	['T2piR', 2.0, 200, 3, 595]
721	0.369124	-0.279127	-0.0296895	0	['T2piR', 2.0, 200, 3, 596]
722	0.345456	-0.278028	0.000538082	0	['T2piR', 2.0, 200, 3, 597]
723	0.349737	-0.263844	0.0237915	0	['T2piR', 2.0, 200, 3, 598]
724	0.352129	-0.268725	0.000159189	0	['T2piR', 2.0, 200, 3, 599]
725	0.148681	-0.296376	0.0372524	0	['T2piR', 2.0, 200, 4, 595]
726	0.142777	-0.29907	0.0337643	0	['T2piR', 2.0, 200, 4, 596]
727	0.167503	-0.307211	0.016068	0	['T2piR', 2.0, 200, 4, 597]
728	0.170182	-0.311699	0.0236196	0	['T2piR', 2.0, 200, 4, 598]
729	0.137099	-0.300278	0.048649	0	['T2piR', 2.0, 200, 4, 599]
730	0.292403	-0.376204	0.00314149	0	['T2piR', 2.0, 200, 5, 595]
731	0.294328	-0.374034	0.0174546	0	['T2piR', 2.0, 200, 5, 596]
732	0.30412	-0.373719	0.0176729	0	['T2piR', 2.0, 200, 5, 597]
733	0.30407	-0.367784	0.0428433	0	['T2piR', 2.0, 200, 5, 598]
734	0.309829	-0.36733	0.037629	0	['T2piR', 2.0, 200, 5, 599]
735	-0.474145	0.180686	0.0183831	1	['T2piR', 0.2, 450, 0, 595]
736	-0.498236	0.203116	0.0104162	1	['T2piR', 0.2, 450, 0, 596]
737	-0.510881	0.214603	0.0595356	1	['T2piR', 0.2, 450, 0, 597]
738	-0.44682	0.170237	-0.0100763	1	['T2piR', 0.2, 450, 0, 598]
739	-0.425303	0.14841	-0.01578	1	['T2piR', 0.2, 450, 0, 599]
740	-0.567953	0.223168	0.00614591	1	['T2piR', 0.2, 450, 1, 595]
741	-0.534802	0.263204	-0.00494914	1	['T2piR', 0.2, 450, 1, 596]
742	-0.508764	0.268478	0.00345955	1	['T2piR', 0.2, 450, 1, 597]
743	-0.535331	0.216039	0.0165022	1	['T2piR', 0.2, 450, 1, 598]
744	-0.575779	0.210126	0.00298434	1	['T2piR', 0.2, 450, 1, 599]
745	-0.495579	0.251933	-0.0399318	1	['T2piR', 0.2, 450, 2, 595]
746	-0.532361	0.276698	-0.0288711	1	['T2piR', 0.2, 450, 2, 596]
747	-0.535226	0.26437	-0.0305012	1	['T2piR', 0.2, 450, 2, 597]
748	-0.603006	0.299363	0.0171616	1	['T2piR', 0.2, 450, 2, 598]
749	-0.562032	0.275117	0.00636651	1	['T2piR', 0.2, 450, 2, 599]
750	-0.15434	0.24931	-0.144804	1	['T2piR', 0.2, 450, 3, 595]
751	-0.165629	0.28076	-0.119973	1	['T2piR', 0.2, 450, 3, 596]
752	-0.219643	0.252012	-0.122948	1	['T2piR', 0.2, 450, 3, 597]
753	-0.214942	0.26769	-0.0973104	1	['T2piR', 0.2, 450, 3, 598]
754	-0.258448	0.286094	-0.0858511	1	['T2piR', 0.2, 450, 3, 599]
755	0.193316	0.366638	-0.220477	0	['T2piR', 0.2, 450, 4, 595]
756	0.151973	0.366865	-0.202874	0	['T2piR', 0.2, 450, 4, 596]
757	0.138351	0.382173	-0.112375	0	['T2piR', 0.2, 450, 4, 597]
758	0.134149	0.37215	-0.126924	0	['T2piR', 0.2, 450, 4, 598]
759	0.172316	0.35528	-0.197212	0	['T2piR', 0.2, 450, 4, 599]
760	-0.527734	0.261189	-0.0200176	1	['T2piR', 0.2, 450, 5, 595]
761	-0.514027	0.24921	-0.0353052	1	['T2piR', 0.2, 450, 5, 596]
762	-0.500098	0.238838	-0.0439651	1	['T2piR', 0.2, 450, 5, 597]
763	-0.504882	0.237058	-0.0128021	1	['T2piR', 0.2, 450, 5, 598]
764	-0.548326	0.2534	0.000695278	1	['T2piR', 0.2, 450, 5, 599]
765	-0.463971	0.0776386	-0.000585424	1	['T2piR', 0.4, 450, 0, 595]
766	-0.515077	0.105329	0.0548755	1	['T2piR', 0.4, 450, 0, 596]
767	-0.4902	0.0651983	0.00990407	1	['T2piR', 0.4, 450, 0, 597]
768	-0.49004	0.058375	0.0287873	1	['T2piR', 0.4, 450, 0, 598]
769	-0.495773	0.065495	0.0338633	1	['T2piR', 0.4, 450, 0, 599]
770	-0.343307	0.200802	-0.0479098	1	['T2piR', 0.4, 450, 1, 595]
771	-0.341187	0.227998	-0.0344927	1	['T2piR', 0.4, 450, 1, 596]
772	-0.292194	0.187221	-0.0748676	1	['T2piR', 0.4, 450, 1, 597]
773	-0.307349	0.188427	-0.065868	1	['T2piR', 0.4, 450, 1, 598]
774	-0.35545	0.221451	-0.0530651	1	['T2piR', 0.4, 450, 1, 599]
775	-0.437688	-0.0151603	0.00891106	1	['T2piR', 0.4, 450, 2, 595]
776	-0.497406	0.00509521	0.0405434	1	['T2piR', 0.4, 450, 2, 596]
777	-0.466242	-6.84499e-06	0.0351856	1	['T2piR', 0.4, 450, 2, 597]
778	-0.466731	-0.000985563	0.0271155	1	['T2piR', 0.4, 450, 2, 598]
779	-0.472686	0.00406424	0.0220257	1	['T2piR', 0.4, 450, 2, 599]
780	-0.656341	0.019927	0.0970655	1	['T2piR', 0.4, 450, 3, 595]
781	-0.638989	-0.00468141	0.0693136	1	['T2piR', 0.4, 450, 3, 596]
782	-0.65151	-0.00775254	0.078582	1	['T2piR', 0.4, 450, 3, 597]
783	-0.64055	-0.00202356	0.0675082	1	['T2piR', 0.4, 450, 3, 598]
784	-0.63592	0.00763901	0.0753021	1	['T2piR', 0.4, 450, 3, 599]
785	-0.266649	0.134778	-0.0363933	1	['T2piR', 0.4, 450, 4, 595]
786	-0.246298	0.0914326	-0.0554986	1	['T2piR', 0.4, 450, 4, 596]
787	-0.235094	0.0992188	-0.0799781	1	['T2piR', 0.4, 450, 4, 597]
788	-0.234221	0.0846566	-0.0797821	1	['T2piR', 0.4, 450, 4, 598]
789	-0.241733	0.0919251	-0.0901517	1	['T2piR', 0.4, 450, 4, 599]
790	0.0451438	0.102655	-0.0312508	0	['T2piR', 0.4, 450, 5, 595]
791	0.0159869	0.106895	-0.0273585	0	['T2piR', 0.4, 450, 5, 596]
792	0.015398	0.128055	-0.013707	0	['T2piR', 0.4, 450, 5, 597]
793	0.0579292	0.111621	-0.057739	0	['T2piR', 0.4, 450, 5, 598]
794	0.117796	0.0443018	-0.0686784	0	['T2piR', 0.4, 450, 5, 599]
795	-0.402893	-0.0647411	-0.000418199	1	['T2piR', 0.8, 450, 0, 595]
796	-0.373282	-0.0728967	0.00874096	1	['T2piR', 0.8, 450, 0, 596]
797	-0.396047	-0.0578475	0.00675975	1	['T2piR', 0.8, 450, 0, 597]
798	-0.397771	-0.0588319	0.00607917	1	['T2piR', 0.8, 450, 0, 598]
799	-0.387722	-0.0642473	0.00224851	1	['T2piR', 0.8, 450, 0, 599]
800	-0.297224	0.00343075	-0.0514498	1	['T2piR', 0.8, 450, 1, 595]
801	-0.288386	0.00867984	-0.0544093	1	['T2piR', 0.8, 450, 1, 596]
802	-0.266385	-0.00740927	-0.0862311	1	['T2piR', 0.8, 450, 1, 597]
803	-0.261415	-0.0139718	-0.0854862	1	['T2piR', 0.8, 450, 1, 598]
804	-0.272374	-0.0423103	-0.0721885	1	['T2piR', 0.8, 450, 1, 599]
805	-0.103037	-0.0972366	-0.102701	1	['T2piR', 0.8, 450, 2, 595]
806	-0.117903	-0.0891347	-0.0964344	1	['T2piR', 0.8, 450, 2, 596]
807	-0.13259	-0.0842654	-0.0720524	1	['T2piR', 0.8, 450, 2, 597]
808	-0.144085	-0.0762582	-0.087546	1	['T2piR', 0.8, 450, 2, 598]
809	-0.162925	-0.0588534	-0.0320907	1	['T2piR', 0.8, 450, 2, 599]
810	-0.397316	-0.0707071	-0.0106537	1	['T2piR', 0.8, 450, 3, 595]
811	-0.390866	-0.0767099	-0.0192089	1	['T2piR', 0.8, 450, 3, 596]
812	-0.373822	-0.0906935	-0.0279045	1	['T2piR', 0.8, 450, 3, 597]
813	-0.405188	-0.0605216	-0.0130806	1	['T2piR', 0.8, 450, 3, 598]
814	-0.415735	-0.0678263	-0.0194158	1	['T2piR', 0.8, 450, 3, 599]
815	-0.226705	-0.127554	-0.00629121	1	['T2piR', 0.8, 450, 4, 595]
816	-0.236322	-0.129682	-0.00811842	1	['T2piR', 0.8, 450, 4, 596]
817	-0.239954	-0.134207	-0.022735	1	['T2piR', 0.8, 450, 4, 597]
818	-0.236511	-0.137506	-0.0243282	1	['T2piR', 0.8, 450, 4, 598]
819	-0.236131	-0.12532	-0.0217369	1	['T2piR', 0.8, 450, 4, 599]
820	-0.0776321	-0.0758335	-0.0539006	1	['T2piR', 0.8, 450, 5, 595]
821	-0.0471857	-0.0906831	-0.0639292	0	['T2piR', 0.8, 450, 5, 596]
822	-0.0328375	-0.0829862	-0.0563004	0	['T2piR', 0.8, 450, 5, 597]
823	-0.0528241	-0.0816605	-0.0724932	0	['T2piR', 0.8, 450, 5, 598]
824	-0.0297143	-0.10509	-0.0851974	0	['T2piR', 0.8, 450, 5, 599]
825	-0.504147	-0.0996408	0.024229	1	['T2piR', 1.0, 450, 0, 595]
826	-0.482071	-0.104085	0.021499	1	['T2piR', 1.0, 450, 0, 596]
827	-0.494107	-0.101551	0.0118767	1	['T2piR', 1.0, 450, 0, 597]
828	-0.491438	-0.100777	0.0259962	1	['T2piR', 1.0, 450, 0, 598]
829	-0.524114	-0.0853283	0.0576724	1	['T2piR', 1.0, 450, 0, 599]
830	-0.0484657	-0.132374	-0.0508018	0	['T2piR', 1.0, 450, 1, 595]
831	-0.0402458	-0.125712	-0.0312575	0	['T2piR', 1.0, 450, 1, 596]
832	-0.0243746	-0.135091	-0.0478136	0	['T2piR', 1.0, 450, 1, 597]
833	0.00141658	-0.161108	-0.0814195	0	['T2piR', 1.0, 450, 1, 598]
834	-0.00599576	-0.154477	-0.0803846	0	['T2piR', 1.0, 450, 1, 599]
835	-0.333102	-0.153682	-0.0354859	1	['T2piR', 1.0, 450, 2, 595]
836	-0.346702	-0.149052	-0.0408627	1	['T2piR', 1.0, 450, 2, 596]
837	-0.328823	-0.140633	-0.064583	1	['T2piR', 1.0, 450, 2, 597]
838	-0.354867	-0.129456	-0.0357122	1	['T2piR', 1.0, 450, 2, 598]
839	-0.350792	-0.131125	-0.017022	1	['T2piR', 1.0, 450, 2, 599]
840	-0.375386	-0.0812697	-0.0113753	1	['T2piR', 1.0, 450, 3, 595]
841	-0.385827	-0.0809583	0.00027769	1	['T2piR', 1.0, 450, 3, 596]
842	-0.376435	-0.0961455	-0.0340205	1	['T2piR', 1.0, 450, 3, 597]
843	-0.381004	-0.0990053	-0.0232217	1	['T2piR', 1.0, 450, 3, 598]
844	-0.380586	-0.103104	-0.0199389	1	['T2piR', 1.0, 450, 3, 599]
845	-0.183594	-0.12337	-0.0144638	1	['T2piR', 1.0, 450, 4, 595]
846	-0.202406	-0.0979221	0.00726256	1	['T2piR', 1.0, 450, 4, 596]
847	-0.196138	-0.105884	0.00103788	1	['T2piR', 1.0, 450, 4, 597]
848	-0.198	-0.108861	-0.000387883	1	['T2piR', 1.0, 450, 4, 598]
849	-0.206224	-0.107247	0.0341552	1	['T2piR', 1.0, 450, 4, 599]
850	-0.446842	-0.0965802	0.0115543	1	['T2piR', 1.0, 450, 5, 595]
851	-0.43004	-0.115043	0.00496646	1	['T2piR', 1.0, 450, 5, 596]
852	-0.434044	-0.108065	0.00956983	1	['T2piR', 1.0, 450, 5, 597]
853	-0.408583	-0.12332	0.00852178	1	['T2piR', 1.0, 450, 5, 598]
854	-0.415385	-0.112535	0.0124338	1	['T2piR', 1.0, 450, 5, 599]
855	0.223556	-0.314191	-0.00942475	0	['T2piR', 2.0, 450, 0, 595]
856	0.206775	-0.305035	0.0164968	0	['T2piR', 2.0, 450, 0, 596]
857	0.221228	-0.320512	-0.00816066	0	['T2piR', 2.0, 450, 0, 597]
858	0.224683	-0.322112	-0.0124567	0	['T2piR', 2.0, 450, 0, 598]
859	0.240326	-0.322959	-0.00949218	0	['T2piR', 2.0, 450, 0, 599]
860	0.306456	-0.270548	-0.0204363	0	['T2piR', 2.0, 450, 1, 595]
861	0.302963	-0.276153	-0.0212538	0	['T2piR', 2.0, 450, 1, 596]
862	0.291021	-0.264086	-0.0202592	0	['T2piR', 2.0, 450, 1, 597]
863	0.298161	-0.258728	-0.0106549	0	['T2piR', 2.0, 450, 1, 598]
864	0.256556	-0.243398	0.0288023	0	['T2piR', 2.0, 450, 1, 599]
865	0.284041	-0.27665	0.0297498	0	['T2piR', 2.0, 450, 2, 595]
866	0.27788	-0.269771	0.04067	0	['T2piR', 2.0, 450, 2, 596]
867	0.276503	-0.269117	0.0126559	0	['T2piR', 2.0, 450, 2, 597]
868	0.280771	-0.282604	-0.00951098	0	['T2piR', 2.0, 450, 2, 598]
869	0.272475	-0.261268	0.00843062	0	['T2piR', 2.0, 450, 2, 599]
870	0.0734292	-0.222793	0.0220167	0	['T2piR', 2.0, 450, 3, 595]
871	0.0854884	-0.224555	0.0172878	0	['T2piR', 2.0, 450, 3, 596]
872	0.105872	-0.20758	-0.00204851	0	['T2piR', 2.0, 450, 3, 597]
873	0.0805342	-0.199854	0.0125662	0	['T2piR', 2.0, 450, 3, 598]
874	0.07753	-0.216542	0.0327142	0	['T2piR', 2.0, 450, 3, 599]
875	-0.273154	-0.114303	0.0334234	1	['T2piR', 2.0, 450, 4, 595]
876	-0.282357	-0.110224	0.03557	1	['T2piR', 2.0, 450, 4, 596]
877	-0.281485	-0.110721	0.0454713	1	['T2piR', 2.0, 450, 4, 597]
878	-0.281236	-0.107671	0.0512446	1	['T2piR', 2.0, 450, 4, 598]
879	-0.306538	-0.0933448	0.0605654	1	['T2piR', 2.0, 450, 4, 599]
880	0.105286	-0.146301	-0.0152763	0	['T2piR', 2.0, 450, 5, 595]
881	0.124518	-0.138529	-0.0510774	0	['T2piR', 2.0, 450, 5, 596]
882	0.118635	-0.144665	-0.0382173	0	['T2piR', 2.0, 450, 5, 597]
883	0.12953	-0.152711	-0.0552581	0	['T2piR', 2.0, 450, 5, 598]
884	0.1405	-0.151861	-0.0577791	0	['T2piR', 2.0, 450, 5, 599]
885	-0.541709	0.268888	0.014709	1	['T2piR', 0.2, 600, 0, 595]
886	-0.591385	0.289025	0.0354891	1	['T2piR', 0.2, 600, 0, 596]
887	-0.548718	0.288938	0.043368	1	['T2piR', 0.2, 600, 0, 597]
888	-0.564284	0.253225	-6.07425e-05	1	['T2piR', 0.2, 600, 0, 598]
889	-0.578419	0.266992	0.0204599	1	['T2piR', 0.2, 600, 0, 599]
890	-0.682618	0.0905526	0.0675322	1	['T2piR', 0.2, 600, 1, 595]
891	-0.718766	0.116613	0.117658	1	['T2piR', 0.2, 600, 1, 596]
892	-0.668307	0.0854582	0.0700897	1	['T2piR', 0.2, 600, 1, 597]
893	-0.716639	0.0987892	0.107994	1	['T2piR', 0.2, 600, 1, 598]
894	-0.729542	0.109022	0.134677	1	['T2piR', 0.2, 600, 1, 599]
895	0.0736622	0.310363	-0.204354	0	['T2piR', 0.2, 600, 2, 595]
896	0.0777303	0.306858	-0.19287	0	['T2piR', 0.2, 600, 2, 596]
897	0.0554684	0.377722	-0.103244	0	['T2piR', 0.2, 600, 2, 597]
898	0.0513226	0.373396	-0.185735	0	['T2piR', 0.2, 600, 2, 598]
899	0.063569	0.340222	-0.18349	0	['T2piR', 0.2, 600, 2, 599]
900	-0.60434	0.102946	0.010404	1	['T2piR', 0.2, 600, 3, 595]
901	-0.664768	0.115993	0.0708968	1	['T2piR', 0.2, 600, 3, 596]
902	-0.635299	0.11061	0.0263511	1	['T2piR', 0.2, 600, 3, 597]
903	-0.613449	0.0952681	0.0229417	1	['T2piR', 0.2, 600, 3, 598]
904	-0.587637	0.0751909	0.02426	1	['T2piR', 0.2, 600, 3, 599]
905	-0.674289	0.258037	0.0621321	1	['T2piR', 0.2, 600, 4, 595]
906	-0.637557	0.244218	0.0325321	1	['T2piR', 0.2, 600, 4, 596]
907	-0.573031	0.222077	0.0047431	1	['T2piR', 0.2, 600, 4, 597]
908	-0.538066	0.16913	-0.0137732	1	['T2piR', 0.2, 600, 4, 598]
909	-0.519592	0.170144	-0.0321698	1	['T2piR', 0.2, 600, 4, 599]
910	-0.39228	0.165568	0.0343612	1	['T2piR', 0.2, 600, 5, 595]
911	-0.420618	0.121722	0.035513	1	['T2piR', 0.2, 600, 5, 596]
912	-0.403311	0.138215	0.0230706	1	['T2piR', 0.2, 600, 5, 597]
913	-0.39508	0.121343	0.032833	1	['T2piR', 0.2, 600, 5, 598]
914	-0.394175	0.134445	0.00637912	1	['T2piR', 0.2, 600, 5, 599]
915	-0.0284199	0.30261	-0.124543	0	['T2piR', 0.4, 600, 0, 595]
916	-0.0765312	0.30312	-0.151248	1	['T2piR', 0.4, 600, 0, 596]
917	-0.0666139	0.276624	-0.156796	1	['T2piR', 0.4, 600, 0, 597]
918	-0.0598266	0.275514	-0.165755	1	['T2piR', 0.4, 600, 0, 598]
919	-0.0697944	0.284862	-0.179079	1	['T2piR', 0.4, 600, 0, 599]
920	-0.511334	-0.0201021	0.0186293	1	['T2piR', 0.4, 600, 1, 595]
921	-0.503844	-0.0415577	-0.000635752	1	['T2piR', 0.4, 600, 1, 596]
922	-0.560963	0.0102109	0.0269055	1	['T2piR', 0.4, 600, 1, 597]
923	-0.489994	-0.0214764	0.00789183	1	['T2piR', 0.4, 600, 1, 598]
924	-0.54058	-0.0063417	0.0290533	1	['T2piR', 0.4, 600, 1, 599]
925	0.303116	0.325693	-0.225016	0	['T2piR', 0.4, 600, 2, 595]
926	0.318843	0.320074	-0.239047	0	['T2piR', 0.4, 600, 2, 596]
927	0.302764	0.343755	-0.231379	0	['T2piR', 0.4, 600, 2, 597]
928	0.289815	0.384285	-0.214041	0	['T2piR', 0.4, 600, 2, 598]
929	0.304912	0.363839	-0.21101	0	['T2piR', 0.4, 600, 2, 599]
930	-0.674734	0.0595355	0.0766469	1	['T2piR', 0.4, 600, 3, 595]
931	-0.627179	0.0375745	0.0480682	1	['T2piR', 0.4, 600, 3, 596]
932	-0.598259	0.0143434	0.0225004	1	['T2piR', 0.4, 600, 3, 597]
933	-0.591362	0.0214239	0.0375272	1	['T2piR', 0.4, 600, 3, 598]
934	-0.647609	0.0485581	0.0829799	1	['T2piR', 0.4, 600, 3, 599]
935	-0.639333	0.0276554	0.0805258	1	['T2piR', 0.4, 600, 4, 595]
936	-0.624045	0.0168313	0.0902447	1	['T2piR', 0.4, 600, 4, 596]
937	-0.609597	0.0170564	0.0719725	1	['T2piR', 0.4, 600, 4, 597]
938	-0.606677	0.00561948	0.0731194	1	['T2piR', 0.4, 600, 4, 598]
939	-0.586928	0.00271317	0.0488571	1	['T2piR', 0.4, 600, 4, 599]
940	0.066577	0.375616	-0.147434	0	['T2piR', 0.4, 600, 5, 595]
941	0.0702689	0.408632	-0.211514	0	['T2piR', 0.4, 600, 5, 596]
942	0.0721884	0.390885	-0.190537	0	['T2piR', 0.4, 600, 5, 597]
943	0.0596881	0.37281	-0.199562	0	['T2piR', 0.4, 600, 5, 598]
944	0.0626527	0.350322	-0.199161	0	['T2piR', 0.4, 600, 5, 599]
945	-0.156613	-0.0429246	-0.0976859	1	['T2piR', 0.8, 600, 0, 595]
946	-0.146511	-0.0440633	-0.0879088	1	['T2piR', 0.8, 600, 0, 596]
947	-0.142382	-0.0549653	-0.0826445	1	['T2piR', 0.8, 600, 0, 597]
948	-0.141124	-0.0526102	-0.0627699	1	['T2piR', 0.8, 600, 0, 598]
949	-0.150784	-0.0691801	-0.0720281	1	['T2piR', 0.8, 600, 0, 599]
950	-0.131283	0.0843414	-0.00676206	1	['T2piR', 0.8, 600, 1, 595]
951	-0.108746	0.106438	-0.0153888	1	['T2piR', 0.8, 600, 1, 596]
952	-0.0900087	0.109277	-0.0114897	1	['T2piR', 0.8, 600, 1, 597]
953	-0.0948959	0.0689681	-0.0428088	1	['T2piR', 0.8, 600, 1, 598]
954	-0.0631443	0.0752966	-0.0747775	1	['T2piR', 0.8, 600, 1, 599]
955	0.16708	0.0916184	-0.0244614	0	['T2piR', 0.8, 600, 2, 595]
956	0.154554	0.0984247	-0.0102354	0	['T2piR', 0.8, 600, 2, 596]
957	0.174559	0.0990989	-0.0505488	0	['T2piR', 0.8, 600, 2, 597]
958	0.157598	0.11314	-0.0143424	0	['T2piR', 0.8, 600, 2, 598]
959	0.161853	0.0807719	0.00918867	0	['T2piR', 0.8, 600, 2, 599]
960	-0.576792	0.00193935	0.0408478	1	['T2piR', 0.8, 600, 3, 595]
961	-0.568516	-0.0114694	0.0373974	1	['T2piR', 0.8, 600, 3, 596]
962	-0.544552	-0.0145737	0.02239	1	['T2piR', 0.8, 600, 3, 597]
963	-0.575201	-0.00637669	0.0385067	1	['T2piR', 0.8, 600, 3, 598]
964	-0.565077	0.000822759	0.0402851	1	['T2piR', 0.8, 600, 3, 599]
965	-0.1841	-0.143706	-0.0394231	1	['T2piR', 0.8, 600, 4, 595]
966	-0.205242	-0.142163	-0.0296563	1	['T2piR', 0.8, 600, 4, 596]
967	-0.198629	-0.144866	-0.0430428	1	['T2piR', 0.8, 600, 4, 597]
968	-0.24233	-0.136241	-0.0460123	1	['T2piR', 0.8, 600, 4, 598]
969	-0.221395	-0.154817	-0.0501205	1	['T2piR', 0.8, 600, 4, 599]
970	-0.55679	-0.0187673	0.0329695	1	['T2piR', 0.8, 600, 5, 595]
971	-0.549172	-0.0218869	0.0279271	1	['T2piR', 0.8, 600, 5, 596]
972	-0.581282	-0.00569713	0.0470681	1	['T2piR', 0.8, 600, 5, 597]
973	-0.581528	-0.0157455	0.034749	1	['T2piR', 0.8, 600, 5, 598]
974	-0.592907	-0.00688994	0.0422366	1	['T2piR', 0.8, 600, 5, 599]
975	-0.410884	-0.0280433	0.0683361	1	['T2piR', 1.0, 600, 0, 595]
976	-0.384295	-0.0278879	0.0436053	1	['T2piR', 1.0, 600, 0, 596]
977	-0.419556	-0.0125441	0.0654364	1	['T2piR', 1.0, 600, 0, 597]
978	-0.395714	-0.0282677	0.0646381	1	['T2piR', 1.0, 600, 0, 598]
979	-0.396498	-0.026059	0.056253	1	['T2piR', 1.0, 600, 0, 599]
980	-0.198317	0.0275165	-0.0130696	1	['T2piR', 1.0, 600, 1, 595]
981	-0.201614	0.0129802	-0.0101606	1	['T2piR', 1.0, 600, 1, 596]
982	-0.201909	0.00876882	0.00182472	1	['T2piR', 1.0, 600, 1, 597]
983	-0.193726	0.00510826	-0.0351263	1	['T2piR', 1.0, 600, 1, 598]
984	-0.172149	0.00223127	-0.0256834	1	['T2piR', 1.0, 600, 1, 599]
985	0.0613998	-0.0941649	-0.11354	0	['T2piR', 1.0, 600, 2, 595]
986	0.0353047	-0.113312	-0.106893	0	['T2piR', 1.0, 600, 2, 596]
987	0.0588714	-0.0990339	-0.148377	0	['T2piR', 1.0, 600, 2, 597]
988	0.0480387	-0.0905186	-0.135538	0	['T2piR', 1.0, 600, 2, 598]
989	0.0236127	-0.0944395	-0.105182	0	['T2piR', 1.0, 600, 2, 599]
990	-0.0224557	-0.187782	-0.0409197	0	['T2piR', 1.0, 600, 3, 595]
991	0.0021893	-0.186358	-0.0732278	0	['T2piR', 1.0, 600, 3, 596]
992	-0.0382161	-0.153046	-0.0323117	0	['T2piR', 1.0, 600, 3, 597]
993	-0.0620823	-0.151759	-0.0208714	1	['T2piR', 1.0, 600, 3, 598]
994	-0.0497305	-0.169679	-0.0416451	0	['T2piR', 1.0, 600, 3, 599]
995	0.172582	-0.1369	-0.0479075	0	['T2piR', 1.0, 600, 4, 595]
996	0.127725	-0.113654	0.0234134	0	['T2piR', 1.0, 600, 4, 596]
997	0.145675	-0.133453	-0.0211775	0	['T2piR', 1.0, 600, 4, 597]
998	0.153888	-0.138695	-0.0213115	0	['T2piR', 1.0, 600, 4, 598]
999	0.13258	-0.131582	-0.0317152	0	['T2piR', 1.0, 600, 4, 599]
1000	-0.338544	-0.0938632	-0.0426195	1	['T2piR', 1.0, 600, 5, 595]
1001	-0.354845	-0.0902362	-0.0383799	1	['T2piR', 1.0, 600, 5, 596]
1002	-0.361154	-0.0863438	-0.0298746	1	['T2piR', 1.0, 600, 5, 597]
1003	-0.366812	-0.0825518	-0.0397501	1	['T2piR', 1.0, 600, 5, 598]
1004	-0.367087	-0.07792	-0.0322383	1	['T2piR', 1.0, 600, 5, 599]
1005	0.116633	-0.156086	-0.0787398	0	['T2piR', 2.0, 600, 0, 595]
1006	0.110023	-0.154408	-0.0632841	0	['T2piR', 2.0, 600, 0, 596]
1007	0.110698	-0.144544	-0.0508507	0	['T2piR', 2.0, 600, 0, 597]
1008	0.0966931	-0.133447	-0.0418664	0	['T2piR', 2.0, 600, 0, 598]
1009	0.0820435	-0.111225	-0.0399242	0	['T2piR', 2.0, 600, 0, 599]
1010	-0.165593	-0.115767	-0.0126129	1	['T2piR', 2.0, 600, 1, 595]
1011	-0.173422	-0.115983	-0.0292795	1	['T2piR', 2.0, 600, 1, 596]
1012	-0.180471	-0.1191	-0.0334953	1	['T2piR', 2.0, 600, 1, 597]
1013	-0.171113	-0.122615	-0.03593	1	['T2piR', 2.0, 600, 1, 598]
1014	-0.175417	-0.107043	-0.0195744	1	['T2piR', 2.0, 600, 1, 599]
1015	-0.111517	-0.0784248	-0.00300647	1	['T2piR', 2.0, 600, 2, 595]
1016	-0.103072	-0.0608946	-0.0107592	1	['T2piR', 2.0, 600, 2, 596]
1017	-0.104465	-0.0851713	-0.0164598	1	['T2piR', 2.0, 600, 2, 597]
1018	-0.0849154	-0.0759207	-0.0188502	1	['T2piR', 2.0, 600, 2, 598]
1019	-0.0971305	-0.0758162	-0.0139312	1	['T2piR', 2.0, 600, 2, 599]
1020	-0.307442	-0.11105	-0.0407159	1	['T2piR', 2.0, 600, 3, 595]
1021	-0.315766	-0.111246	-0.0523282	1	['T2piR', 2.0, 600, 3, 596]
1022	-0.312969	-0.104834	-0.0222783	1	['T2piR', 2.0, 600, 3, 597]
1023	-0.285531	-0.12451	-0.0611616	1	['T2piR', 2.0, 600, 3, 598]
1024	-0.299542	-0.116001	-0.0552649	1	['T2piR', 2.0, 600, 3, 599]
1025	-0.0225107	-0.0910715	-0.059779	0	['T2piR', 2.0, 600, 4, 595]
1026	-0.0174821	-0.100515	-0.0665342	0	['T2piR', 2.0, 600, 4, 596]
1027	-0.0440605	-0.106374	-0.0488153	0	['T2piR', 2.0, 600, 4, 597]
1028	-0.0237692	-0.110327	-0.0833701	0	['T2piR', 2.0, 600, 4, 598]
1029	-0.0269264	-0.121505	-0.0691504	0	['T2piR', 2.0, 600, 4, 599]
1030	0.2701	-0.242741	-0.0423406	0	['T2piR', 2.0, 600, 5, 595]
1031	0.244654	-0.229256	-0.0295632	0	['T2piR', 2.0, 600, 5, 596]
1032	0.253555	-0.226825	-0.0363567	0	['T2piR', 2.0, 600, 5, 597]
1033	0.240206	-0.212862	-0.00304511	0	['T2piR', 2.0, 600, 5, 598]
1034	0.229704	-0.21184	0.017227	0	['T2piR', 2.0, 600, 5, 599]

## Sheet: Figure5D
Column1	Column2	Column3	Column4	Column5	Column6	Column7
[VASP] (\muM)	T2piR 10	50	150	200	450	600
0.2	0.33333333333333337	0.466667	0.166667	0.833333	0.833333	0.833333
0.4	0.0	0.333333	0.833333	1	0.833333	0.633333
0.8	0.0	0.333333	0.5	0.366667	0.866667	0.833333
1.0	0.0	0.166667	0.333333	0.333333	0.833333	0.533333
2.0	0.0	0.166667	0	0.333333	0.166667	0.5

## Sheet: Figure6B
Column1	shell_prob	ring_like_prob	ring_prob	kunbind
0	0	0.33	0.67	0.1
1	0	0.6	0.4	1
2	0	1	0	1.125
3	0	1	0	1.5625
4	0	1	0	1.1875
5	0	1	0	1.21875
6	0	1	0	1.25
7	0.5	0.5	0	1.28125
8	0.5	0.5	0	1.3125
9	0.4	0.6	0	1.34375
10	0.5	0.5	0	1.375
11	1	0	0	1.5
12	1	0	0	1.625
13	1	0	0	1.75

## Sheet: Figure6D
replicate	1										AVERAGE
										Actin:VASP	%shell	%ring	%disc
Actin:VASP	shell	ring	disc	sum	%shell	%ring	%disc			1:20	75.0992	21.3294	3.57143
0.05	36	5	1	42	85.7143	11.9048	2.38095			1:10	39.2285	55.1734	5.59811
0.1	26	30	3	59	44.0678	50.8475	5.08475			1:7.5	37.3926	52.7138	9.89362
0.133333	32	43	16	91	35.1648	47.2527	17.5824
											SD
replicate	2										%shell	%ring	%disc
										0.05	9.25176	8.73974	2.32448
Actin:VASP	shell	ring	disc	sum	%shell	%ring	%disc			0.1	4.65508	3.74681	2.02081
0.05	34	11	3	48	70.8333	22.9167	6.25			0.133333	6.86811	9.62723	6.8961
0.1	40	66	9	115	34.7826	57.3913	7.82609
0.133333	46	48	8	102	45.098	47.0588	7.84314				SEM
											%shell	%ring	%disc
										0.05	3.08392	2.91325	0.774826
										0.1	1.55169	1.24894	0.673603
replicate	3									0.133333	2.28937	3.20908	2.2987
Actin:VASP	shell	ring	disc	sum	%shell	%ring	%disc
0.05	33	14	1	48	68.75	29.1667	2.08333
0.1	40	59	4	103	38.835	57.2816	3.8835
0.133333	15	30	2	47	31.9149	63.8298	4.25532

## Sheet: Figure7B
LFILMAX (x pi \mum)	MEAN	STD	RAW DATA, Column 0	Column1	Column2	Column3	Column4
0.666667	1.79913	0.255425	1.62113	1.92974	1.48223	2.21653	1.74603
0.833333	3.91411	0.306687	3.60248	3.95284	3.76464	4.48594	3.76464
0.916667	4.20701	0.98069	4.33832	4.31389	5.35281	4.63519	2.39486
1	5.07319	0.19684	4.9897	5.04105	5.45811	4.96409	4.913
1.08333	3.4625	0.672405	2.21653	3.39753	3.788	4.19237	3.71807
1.16667	3.33675	0.551842	4.14409	2.47558	3.4654	3.06495	3.53372
1.25	2.66571	0.596715	2.68124	2.11946	1.9672	2.93515	3.6255
1.33333	1.92212	0.202233	2.23612	1.87398	1.92974	1.9672	1.60355
1.66667	2.07389	0.0784707	2.15812	1.92974	2.10022	2.11946	2.06192
2	1.94521	0.221065	2.08104	2.06192	2.21653	1.6565	1.71003

## Sheet: Figure7F
Aspect Ratio	Bending Energy	Surface Energy
1	3.14159	6.28319
2	3.07638	6.85077
3	3.88409	7.71622
4	5.63009	8.57842
5	7.7008	9.39597
6	10.0162	10.1654
7	12.5451	10.8907
8	15.2682	11.577
9	18.1714	12.2291
9.1	18.4712	12.2926
9.2	18.7727	12.3558
9.3	19.0758	12.4187
9.4	19.3806	12.4813
9.5	19.687	12.5436
9.6	11.9151	12.6057
9.7	4.72251	12.6674
9.8	2.1004	12.7289
9.9	1.10101	12.7901
10	0.655778	12.8511

[truncated: 27 more sheets: FigureS1B, FigureS1EF, FigureS2B, FigureS2C, FigureS4A, FigureS4B, FigureS4C, FigureS5, FigureS6, FigureS8A, FigureS8B, FigureS8C, FigureS9, FigureS10B, FigureS10C, FigureS10D, FigureS10E, FigureS10F, FigureS11Bi, FigureS11Bii …]
